# Supplementary material for: DPP3 promotes breast cancer tumorigenesis by stabilizing FASN and promoting lipid synthesis: DPP3 promotes breast cancer tumorigenesis
Source: Acta Biochim Biophys Sin (Shanghai). 2024 Apr 24;56(5):805–18. doi: 10.3724/abbs.2024054 (PMC11177116; doi:10.3724/abbs.2024054)
Supplement: STable_S2 [file STable_S2.xlsx]

## Sheet: Sheet1
				Peak center (cm-1)	Full width at half maxima (cm-1)
				~2855	13.5
				~2865	23
				~2881	22
				~2902	32
				~2934	47
				~2964	30
				~2984	32
				~3015	17.3
