# Supplementary material for: DPP3 promotes breast cancer tumorigenesis by stabilizing FASN and promoting lipid synthesis: DPP3 promotes breast cancer tumorigenesis
Source: Acta Biochim Biophys Sin (Shanghai). 2024 Apr 24;56(5):805–18. doi: 10.3724/abbs.2024054 (PMC11177116; doi:10.3724/abbs.2024054)
Supplement: STable_S3 [file STable_S3.xlsx]

## Sheet: Sheet1
Index	Compounds	Class I	Class II	Formula	Level	score	CAS	231-KO-1	231-KO-2	231-KO-3	231-WT-1	231-WT-2	231-WT-3	VIP	P-value	Fold_Change	Log2FC	Type
MW0057055	1,2-Dilinoleoyl-SN-glycero-3-phosphocholine	GP	PC	C44H80NO8P	2	0.7469	998-06-1	252321	266802	309904	173093	66249.5	164199	1.16279	0.0351309	2.05438	1.0387	up
MW0161407	[(2R,3S,4R,5R)-5-(4-amino-2-oxopyrimidin-1-yl)-3,4-dihydroxyoxolan-2-yl]methyl [hydroxy-[2-(trimethylazaniumyl)ethoxy]phosphoryl] phosphate	Others	Others	C14H26N4O11P2	3	0.6096	987-78-0	3709.1	4063.64	5361.2	1092.98	1870.73	1869.57	1.37379	0.0163704	2.7174	1.44222	up
MW0108671	Nafcillin	Amino acid and Its metabolites	Amino acid derivatives	C21H22N2O5S	2	0.6028	985-16-0	9209.95	12880.5	11538.5	20456.6	20444.9	15123.7	1.29275	0.031654	0.600247	-0.736372	down
MW0126293	Pyrazinamide	Organic acid and Its derivatives	Organic acid and Its derivatives	C5H5N3O	1	0.6458	98-96-4	9308.4	10785.1	13660.7	31277.5	28561.1	25801.7	1.42704	0.00126273	0.394139	-1.34322	down
MW0006917	Normetanephrine	Benzene and substituted derivatives	Phenolics	C9H13NO3	1	0.6714	97-31-4	4826.99	3936.88	4418.89	7948.9	6347.75	7310.4	1.39713	0.0120044	0.610114	-0.71285	down
MW0012026	1-Palmitoyl-2-pyrenedecanoylphosphatidylcholine	Heterocyclic compounds	Heterocyclic compounds	C50H76NO8P	2	0.6763	95864-17-8	27875.3	51656.9	41803.9	93129.4	92021.7	100548	1.36065	0.00827742	0.424699	-1.23549	down
MW0009652	Ranolazine	Benzene and substituted derivatives	Phenolics	C24H33N3O4	1	0.799	95635-55-5 | 142387-99-3 | 110445-25-5	470.101	436.582	542.913	1492.68	1076.73	1636.91	1.42672	0.0283389	0.344623	-1.53691	down
MW0002667	2-Amino-4-methylphenol	Benzene and substituted derivatives	Phenolics	C7H9NO	1	0.5279	95-84-1	88182.4	87953.6	99819.7	73797.1	77559.8	73671.5	1.35752	0.0387584	1.22632	0.29433	up
MW0111241	Palmitoleoyl Ethanolamide	FA	Others	C18H35NO2	2	0.7018	94421-67-7	9834.23	10325.5	11106.4	32608.4	42337.3	27502.3	1.44463	0.0312443	0.30519	-1.71222	down
MW0114627	Inositol 1,3,4-trisphosphate	Organic acid and Its derivatives	Organic acid and Its derivatives	C6H15O15P3	3	0.6307	93133-76-7	7391.55	8046.66	7427.84	9068.19	10478.4	9069.31	1.32382	0.0384058	0.799067	-0.323611	down
MEDN1306	Ureidosuccinic acid	Amino acid and Its metabolites	Amino acid derivatives	C5H8N2O5	1	0.5744	93072	6547.17	5952.62	7229.22	8979.42	9510.57	10853.5	1.36979	0.0123046	0.672346	-0.572724	down
MW0136745	6-Methylcoumarin	Heterocyclic compounds	Heterocyclic compounds	C10H8O2	1	0.6223	92-48-8	54937.8	49202.1	56522.5	38201	38905.1	37325.7	1.43127	0.0169644	1.404	0.489543	up
MW0053776	Gossypol	Alcohol and amines	Alcohols	C30H30O8	1	0.6575	90141-22-3	16729.3	11043.6	12954.8	24799.8	21321.9	25897.8	1.3488	0.00933675	0.565509	-0.822379	down
MW0103467	Adenylylselenate	Nucleotide and Its metabolites	Nucleotide and Its metabolites	C10H14N5O10PSe	3	0.662	90120-86-8	4134.11	3380.46	2992.06	5856.29	5650.8	4975.35	1.35151	0.0108602	0.637445	-0.649628	down
MW0154176	N(6)-acetyl-N(6)-hydroxy-L-lysine	Amino acid and Its metabolites	Amino acid derivatives	C8H16N2O4	3	0.9218	88492-29-9	1563	1429.15	1233.44	2458.37	2485.4	3091.3	1.41258	0.0133903	0.525894	-0.927156	down
MEDP1658	LPC(O-18:1)	GP	LPC-O	C26H54NO6P	1	0.9275	87907-66-2	12137.2	11148	9759.14	5381.84	6651.09	2372.42	1.20425	0.0217997	2.29389	1.19779	up
MW0110189	Tyr-Asp	Amino acid and Its metabolites	Small Peptide	C13H16N2O6	1	0.7965	87085-11-8	1360.86	619.063	908.71	4073.99	3540.3	2599.03	1.37829	0.0155691	0.28283	-1.82199	down
MW0009620	1,2,3-Trihydroxybenzene	Benzene and substituted derivatives	Phenolics	C6H6O3	3	0.6576	87-66-1	1100.22	1847.44	1747.78	3816.07	3338.01	3576.24	1.36852	0.00390995	0.437587	-1.19236	down
MW0146820	Boldenone	Aldehyde,Ketones,Esters	Ketones	C19H26O2	1	0.5996	846-48-0	12618.7	16288.7	24203.9	27104.4	34224.9	29387.4	1.19507	0.0455672	0.585464	-0.772347	down
MEDL02151	3'-Adenylic acid	Nucleotide and Its metabolites	Nucleotide and Its metabolites	C10H14N5O7P	1	0.9505	84-21-9	677830	429748	731186	80256.2	97899.7	130403	1.43861	0.0290442	5.9592	2.57512	up
MW0109041	Pantothenic acid	CoEnzyme and vitamins	CoEnzyme and vitamins	C9H17NO5	1	0.9388	79-83-4	153539	136067	161540	232701	228565	227015	1.43855	0.00669697	0.655468	-0.609403	down
MEDP0827	Isophorone	Aldehyde,Ketones,Esters	Ketones	C9H14O	1	0.7174	78-59-1	4011.5	3637.69	3989.4	2802.93	3120.23	2643.62	1.382	0.00555115	1.35857	0.442092	up
MW0108345	Monoethylglycinexylidide	Benzene and substituted derivatives	Benzene and substituted derivatives	C12H18N2O	3	0.7348	7728-40-7	528.567	633.711	1247.47	1780	2429.63	2043.11	1.29168	0.0127327	0.38539	-1.37561	down
MW0102823	Tomatidine	Alkaloids	Steroid alkaloids	C27H45NO2	2	0.7371	77-59-8	4840.01	4354.64	4749.49	9815.54	8602.86	8718.08	1.46324	0.00337051	0.513852	-0.960575	down
MW0106413	Dicyclomine	Others	Others	C19H35NO2	2	0.8067	77-19-0	7761.31	8942.12	8706.8	5947.72	7522.2	5712.17	1.23244	0.0459071	1.32468	0.405649	up
MW0103510	Cyclic guanosine monophosphate	Nucleotide and Its metabolites	Nucleotide and Its metabolites	C10H12N5O7P	2	0.7612	7665-99-8 | 40732-48-7	7222.64	7706.05	8392.57	9489.05	10324.6	9134.57	1.30613	0.0186463	0.80562	-0.311829	down
MW0142815	Androstanol	Alcohol and amines	Alcohols	C19H32O	3	0.5216	7657-50-3	5089.75	5834.96	5994.82	2443.72	2858.02	1433.07	1.34895	0.00426398	2.51225	1.32898	up
MW0169283	2-Amino-1-phenylethanol	Alcohol and amines	Alcohols	C8H11NO	1	0.9304	7568-93-6	1.04646e+06	919089	1.02334e+06	1.26178e+06	1.24877e+06	1.15644e+06	1.34332	0.0123768	0.815079	-0.294989	down
MW0159781	Dibasic sodium phosphate	Heterocyclic compounds	Heterocyclic compounds	Na2HPO4	3	0.7943	7558-79-4	62200.5	54475.3	63955.9	79091.7	84105.3	74391.6	1.35574	0.00936872	0.760271	-0.395413	down
MW0125223	Moxonidine	Heterocyclic compounds	Heterocyclic compounds	C9H12ClN5O	1	0.5813	75438-57-2	34353.5	32875.5	27152.7	84869.1	86529.2	77192.3	1.46335	0.000216341	0.379667	-1.39719	down
MW0114952	N-Acetyl-D-glucosamine	Carbohydrates and Its metabolites	Sugar derivatives	C8H15NO6	1	0.7251	7512-17-6	16264.4	14902.8	17386.4	8178.45	8982.65	10047.7	1.43632	0.00186056	1.78448	0.835505	up
MW0158342	Tylactone	Aldehyde,Ketones,Esters	Ketones	C23H38O5	3	0.8025	74758-60-4	3067.15	3837.34	2222	4782.18	7064.31	7290.08	1.29222	0.0327931	0.476914	-1.0682	down
MW0105709	Arginine	Amino acid and Its metabolites	Amino acids	C6H14N4O2	1	0.9679	74-79-3	91587.1	75255.6	86406.4	120853	108334	106008	1.32854	0.0149573	0.755527	-0.404445	down
MW0007213	Formoterol	Benzene and substituted derivatives	Benzene and substituted derivatives	C19H24N2O4	2	0.7426	73573-87-2 | 128954-45-0 | 126587-85-7	922.535	2269.67	953.78	4870.5	4754.12	4679.37	1.35063	0.0155946	0.289848	-1.78663	down
MW0105438	Adenine	Nucleotide and Its metabolites	Nucleotide and Its metabolites	C5H5N5	1	0.716	73-24-5	60961.2	51971.8	54476	69253.6	76138.6	66279.1	1.31454	0.0206804	0.790892	-0.338448	down
MW0105879	Asp-Trp	Amino acid and Its metabolites	Small Peptide	C15H17N3O5	2	0.7579	71835-79-5	1317.11	1989.66	1794.12	2923.97	4027.74	3136.87	1.33895	0.0205972	0.50561	-0.983904	down
MW0169004	Cytosine	Nucleotide and Its metabolites	Nucleotide and Its metabolites	C4H5N3O	1	0.7992	71-30-7	11356.9	16937.9	10720.2	21874.6	23093.5	18534.6	1.25381	0.0327408	0.614385	-0.702785	down
MW0125928	1-Methyl-6-oxo-1,6-dihydropyridine-3-carboxamide	Alcohol and amines	Amines	C7H8N2O2	1	0.6531	701-44-0	302142	382419	328263	556053	413562	493988	1.26419	0.0468183	0.692007	-0.531141	down
MW0159685	Glutathione	Amino acid and Its metabolites	Amino acid derivatives	C10H17N3O6S	1	0.96	70-18-8	1.23798e+07	1.17381e+07	1.15969e+07	9.28233e+06	9.68979e+06	9.63235e+06	1.44307	0.00305198	1.24857	0.320278	up
MEDP0514	Thiamine	Heterocyclic compounds	Heterocyclic compounds	C12H17N4OS+	2	0.6772	70-16-6	46651.2	41354.5	53997.7	32545.7	34843.1	26924.8	1.30513	0.0286546	1.50565	0.590388	up
MW0007713	Methyl 3-(4-methoxyphenyl)-2-oxopropanoate	Benzene and substituted derivatives	Benzene and substituted derivatives	C11H12O4	2	0.7902	69882-69-5	57587.8	57375.8	65698.3	69832.4	80949.5	70487.5	1.23846	0.0439699	0.81648	-0.292511	down
MEDP2094	4-Hydroxybenzylamine	Benzene and substituted derivatives	Benzene and substituted derivatives	C7H9NO	1	0.5986	696-60-6	106745	113459	129889	73133.4	48760.8	88659.7	1.22214	0.0362663	1.66272	0.733548	up
MEDP2241	SPH(d17:1)	SP	SPH	C17H35NO2	2	0.8819	6918-48-5	10472.9	12788.1	11964.7	24151.5	30779.3	20258	1.39125	0.0436568	0.468498	-1.09389	down
MW0170017	Xanthine	Nucleotide and Its metabolites	Nucleotide and Its metabolites	C5H4N4O2	1	0.7733	69-89-6	34931.5	39807.7	50353.5	75300.7	107092	94498.5	1.38011	0.0172731	0.451776	-1.14632	down
MEDN1011	Mannitol	Carbohydrates and Its metabolites	Sugar alcohols	C6H14O6	1	0.553	69-65-8	1615.17	1575.35	1744.7	7056.76	7173.91	8547.02	1.47267	0.00595214	0.216669	-2.20643	down
FDATN00620	Penicillin G sodium	Others	Medicine	C16H17N2NaO4S	1	0.9638	69-57-8	118946	109339	120634	85691.1	85327.9	79428.7	1.43782	0.00311742	1.39318	0.47838	up
MW0114223	D-glucosamine 6-phosphate	Organic acid and Its derivatives	Organic acid and Its derivatives	C6H14NO8P	2	0.6404	6815-93-6	1045.47	843.304	694.015	4294.85	4439.45	4629.26	1.46723	1.4195e-05	0.193271	-2.3713	down
MEDP0407	Retinol	CoEnzyme and vitamins	CoEnzyme and vitamins	C20H30O	3	0.7295	68-26-8	3546.13	2800.03	3949.93	6262.25	6541.18	5912.9	1.39785	0.00482217	0.550112	-0.862202	down
MW0152190	Dihydrobiopterin	Heterocyclic compounds	Pteridines and derivatives	C9H13N5O3	1	0.7844	6779-87-9	8894.19	7762.15	8677.75	6095.36	6661.67	6561.66	1.3863	0.0146744	1.31138	0.391083	up
MEDP2122	11-Carbonyl-beta-acetyl-boswellic-acid	Organic acid and Its derivatives	Organic acid and Its derivatives	C32H48O5	1	0.5681	67416-61-9	1739.96	2050.51	1805.86	581.33	810.135	633.138	1.44732	0.000810504	2.76416	1.46684	up
MEDP0322	L-Homoserine	Amino acid and Its metabolites	Amino acids	C4H9NO3	3	0.9117	672-15-1	38119.7	35996.9	41474	30604.2	18702.7	18929.1	1.2629	0.0418219	1.69398	0.760419	up
MW0052382	Cyclohexanol, 4-methyl-3-[(2E)-2-[(1R,3aS,7aR)-octahydro-7a-methyl-1-[(1R,2E,4R)-1,4,5-trimethyl-2-hexen-1-yl]-4H-inden-4-ylidene]ethylidene]-, (1S,3E,4S)-	Hormones and hormone related compounds	Hormones and hormone related compounds	C28H46O	2	0.9023	67-96-9	22496	20733.8	24787.5	42792.1	39770.9	32764.3	1.39341	0.0219411	0.589776	-0.761762	down
FDATP00562	Linagliptin	Others	Medicine	C25H28N8O2	2	0.6667	668270-12-0	1179.21	1318.3	1418.54	1894.81	2326.04	2593.35	1.37234	0.0310071	0.574689	-0.799147	down
MW0149372	N-Demethylconoduramine B640243K425	Alkaloids	Alkaloids	C42H50N4O5	3	0.5949	66086-99-5	43153.6	42922.2	47719.6	53621.7	51212.7	51950.1	1.33754	0.0242306	0.853372	-0.228753	down
MW0169988	Uracil	Nucleotide and Its metabolites	Nucleotide and Its metabolites	C4H4N2O2	1	0.9484	66-22-8	128802	169825	113579	264858	204030	196130	1.25713	0.0404529	0.619842	-0.690027	down
MW0126805	Thymine	Nucleotide and Its metabolites	Nucleotide and Its metabolites	C5H6N2O2	1	0.7725	65-71-4	4088.58	2330.27	4437.46	17167.4	17042.9	10996	1.40103	0.0218883	0.24015	-2.05799	down
MW0103512	Cytidine	Nucleotide and Its metabolites	Nucleotide and Its metabolites	C9H13N3O5	1	0.8486	65-46-3	7129.12	9618.38	5616.58	23582.6	24802.4	14262.9	1.34906	0.0440123	0.356981	-1.48608	down
MW0109516	R-1 Methanandamide Phosphate	Alcohol and amines	Amines	C23H40NO5P	2	0.5808	649569-33-5	19531.1	22120.1	28389.8	7743.62	7778.7	6642.42	1.45014	0.0242093	3.16002	1.65993	up
MW0103635	Nicotinic acid adenine dinucleotide	Nucleotide and Its metabolites	Nucleotide and Its metabolites	C21H27N6O15P2+	1	0.8586	6450-77-7	245079	281357	229721	121822	145890	181027	1.33487	0.0115736	1.68507	0.75281	up
MEDP2062	Phosphorylcholine	GP	LPC	C5H14NO4P	1	0.9495	645-84-1	144816	138294	150426	293231	305702	304698	1.47512	9.23967e-06	0.479771	-1.05958	down
MEDP1600	4-Propylphenol	Benzene and substituted derivatives	Benzene and substituted derivatives	C9H12O	1	0.7684	645-56-7	147317	101112	105009	214691	156214	208014	1.26086	0.0359766	0.610515	-0.711901	down
MW0012985	7-[2-(3-Hydroxyoctyl)-5-oxopyrrolidin-1-YL]heptanoic acid	Hormones and hormone related compounds	Hormones and hormone related compounds	C19H35NO4	2	0.802	64054-40-6	7449.6	9067.76	9005.9	1265.35	2035.13	1616.81	1.45809	0.00209493	5.19052	2.37588	up
FDATN00637	Ethacridine lactate monohydrate	Others	Medicine	C18H23N3O5	1	0.5701	6402-23-9	3037.11	3138.95	3453.11	1550.77	1485.76	1514.95	1.47308	0.00466016	2.11561	1.08107	up
MW0106767	gamma-Glutamylcysteine	Amino acid and Its metabolites	Small Peptide	C8H14N2O5S	1	0.9097	636-58-8	18283.4	18855.1	18759.6	9511.32	10948	10396.4	1.46664	0.000659416	1.8116	0.857264	up
MW0108213	Methionine	Amino acid and Its metabolites	Amino acids	C5H11NO2S	1	0.9599	63-68-3	44431.9	40536.3	44009.7	54591	55753.1	49424.7	1.3584	0.0162305	0.807278	-0.308862	down
MW0156069	Procaterol hydrochloride hemihydrate	Others	Medicine	C16H23ClN2O3	1	0.5303	62929-91-3 | 81262-93-3	62570.8	76408	108354	112863	159114	147888	1.1991	0.0416376	0.589077	-0.763473	down
MEDN0739	4-Hydroxybenzyl alcohol	Benzene and substituted derivatives	Benzene and substituted derivatives	C7H8O2	3	0.9128	623-05-2	10050.2	9186.64	9835.36	12869.6	11940.6	12207.7	1.42475	0.00223696	0.785353	-0.348587	down
MEDP0125	Choline	Tryptamines,Cholines,Pigments	Cholines	C5H14NO+	1	0.9553	62-49-7	356918	314490	328795	496936	500100	471771	1.45108	0.000846477	0.680962	-0.554353	down
MW0053857	Chimyl alcohol	GL	MG	C19H40O3	2	0.6873	6145-69-3 | 53584-29-5	19437.2	29074.7	25622.7	3817.83	2317.88	1045.93	1.40697	0.0108745	10.3228	3.36776	up
MW0104770	2-Hydroxycinnamic acid	Benzene and substituted derivatives	Phenolic acids	C9H8O3	1	0.8103	614-60-8	139687	129766	135604	176296	172033	160550	1.41872	0.00603131	0.795977	-0.329202	down
ZINC403588	D-synephrine	Benzene and substituted derivatives	Phenolics	C9H13NO2	3	0.8894	614-35-7	6154.1	5103.81	7056.3	8524.98	8495.8	9557.71	1.30149	0.0205978	0.689062	-0.537295	down
MW0103478	Adenosine monophosphate	Nucleotide and Its metabolites	Nucleotide and Its metabolites	C10H14N5O7P	1	0.9678	61-19-8	890422	549147	891974	120283	147072	181833	1.43773	0.0289844	5.19057	2.37589	up
MW0014807	5-Methoxytryptamine	Tryptamines,Cholines,Pigments	Tryptamines	C11H14N2O	3	0.6097	608-07-1	3422.35	3755.05	3749.79	4170.8	4130.37	4006.09	1.28849	0.0362578	0.887865	-0.171588	down
MW0054544	1-Arachidonoyl-sn-glycero-3-phosphocholine	GP	LPC	C28H50NO7P	3	0.9685	60701-99-7	7887.91	8926.56	9858.19	19483.5	27851	17843.5	1.39799	0.049496	0.409228	-1.28902	down
MW0113268	5-Phospho-beta-D-ribosylamine	Alcohol and amines	Amines	C5H12NO7P	3	0.8045	6062-06-2	72491.9	72387.6	83689.5	89613.1	93285.4	90003	1.28711	0.0483596	0.837551	-0.255751	down
MW0006845	Diisopropyl phthalate	Benzene and substituted derivatives	Benzene and substituted derivatives	C14H18O4	3	0.5754	605-45-8	5109.08	4431.23	5189.13	3563.94	3553.47	3338.87	1.40706	0.0199803	1.40867	0.494333	up
MW0103508	Cyclic AMP	Nucleotide and Its metabolites	Nucleotide and Its metabolites	C10H12N5O6P	1	0.8807	60-92-4	12331.2	11093	11967	9572.34	9929.61	7614.41	1.23202	0.0425436	1.30516	0.384224	up
MW0106311	Cysteamine	Heterocyclic compounds	Heterocyclic compounds	C2H7NS	1	0.7791	60-23-1	11052.7	11465.3	13011.5	8989.9	9500.49	7741.88	1.3171	0.0179752	1.35442	0.437672	up
MW0141010	1-(2-carboxyphenylamino)-1-deoxy-D-ribulose 5-phosphate	Organic acid and Its derivatives	Organic acid and Its derivatives	C12H16NO9P	3	0.822	5962-18-5	10504.6	10475.3	11263.1	14595.5	13844.5	12917.7	1.4001	0.011195	0.779613	-0.35917	down
MW0169547	Nicotinic acid	Organic acid and Its derivatives	Organic acid and Its derivatives	C6H5NO2	1	0.7898	59-67-6	3595.44	2743.31	3381.31	2271.04	2452.51	1713.58	1.23142	0.0329421	1.51	0.594547	up
MW0107016	Glu-Ile	Amino acid and Its metabolites	Small Peptide	C11H20N2O5	2	0.7824	5879-22-1	1385.81	1860.07	2529.71	3664.59	5598.03	5145.78	1.33208	0.0208871	0.400849	-1.31887	down
MW0103469	Adenosine-5'-diphosphate	Nucleotide and Its metabolites	Nucleotide and Its metabolites	C10H15N5O10P2	1	0.9286	58-64-0	105091	81446.7	115947	43110.1	49351.7	57558.1	1.38342	0.0248588	2.0163	1.01171	up
MW0159913	Inosine	Nucleotide and Its metabolites	Nucleotide and Its metabolites	C10H12N4O5	1	0.9804	58-63-9	231892	286935	279580	186005	215523	169760	1.28706	0.0282442	1.39756	0.482908	up
MW0006635	Clozapine	Benzene and substituted derivatives	Benzene and substituted derivatives	C18H19ClN4	1	0.6961	5786-21-0	23853.1	24072.7	27542.1	19760.9	18628.9	21742.1	1.29408	0.030224	1.25504	0.32773	up
MEDN0305	Creatine	Organic acid and Its derivatives	Organic acid and Its derivatives	C4H9N3O2	1	0.9591	57-00-1	189807	170887	189839	142333	150155	145661	1.40117	0.017971	1.2565	0.329406	up
MW0126891	Trolox	Heterocyclic compounds	Heterocyclic compounds	C14H18O4	1	0.7752	56305-04-5	7238.23	7027.31	8430.53	4280.78	5217.5	3572.32	1.35499	0.0078364	1.73642	0.796117	up
MW0113836	Acarbose	Carbohydrates and Its metabolites	Sugars	C25H43NO18	1	0.7472	56180-94-0	3359.23	3245.3	4125.85	2266.39	2335.77	2303.91	1.4026	0.0433144	1.55376	0.635764	up
MW0061080	Persin	FA	Others	C23H40O4	3	0.7064	56164-07-9	1.39906e+07	1.76972e+07	2.08009e+07	2.80053e+07	3.38169e+07	2.47554e+07	1.27339	0.0298013	0.606262	-0.721987	down
MW0107690	L-cystine	Amino acid and Its metabolites	Amino acid derivatives	C6H12N2O4S2	1	0.6553	56-89-3	29549.8	30653.4	35219.1	46738.5	47867.7	47478.4	1.42431	0.0101445	0.671588	-0.574351	down
MW0169879	Succinate	Organic acid and Its derivatives	Organic acid and Its derivatives	C4H4O4-2	3	0.8996	56-14-4	28216.3	40178.3	40302.4	18095.1	4336.04	18931.5	1.11971	0.0234131	2.62791	1.39391	up
MW0168643	5-Methylcytosine	Nucleotide and Its metabolites	Nucleotide and Its metabolites	C5H7N3O	1	0.7914	554-01-8	8728.42	8059.72	9233.65	7162.18	7545.19	6490.09	1.28017	0.0251995	1.22759	0.295829	up
MW0126223	Praziquantel	Heterocyclic compounds	Heterocyclic compounds	C19H24N2O2	1	0.8263	55268-74-1	4275.81	5383.78	6718.69	11687.5	10537	11216.8	1.3825	0.00632894	0.489762	-1.02985	down
MW0110047	Tropate	Organic acid and Its derivatives	Organic acid and Its derivatives	C9H10O3	1	0.6726	552-63-6	12768.2	11616.2	12682.9	16204.6	15644.2	14302.1	1.35996	0.0152414	0.803177	-0.316211	down
MW0015222	7-Methylxanthine	Nucleotide and Its metabolites	Nucleotide and Its metabolites	C6H6N4O2	3	0.6478	552-62-5	127501	116779	132930	152731	156456	141820	1.30504	0.0192375	0.836372	-0.257783	down
MW0016248	Busulfan	Organic acid and Its derivatives	Sulfonic acids	C6H14O6S2	1	0.7207	55-98-1	88893.8	78979.5	84693.2	106369	103236	93894.1	1.3023	0.0255032	0.83218	-0.265032	down
MW0109930	Thr-Glu	Amino acid and Its metabolites	Small Peptide	C9H16N2O6	2	0.6016	54532-73-9	7052.43	5977.98	6511.08	4170.63	1425.37	3099.85	1.19963	0.0323874	2.24722	1.16814	up
MW0169387	L-Carnitine	Amino acid and Its metabolites	Amino acids	C7H15NO3	1	0.9437	541-15-1	125219	129435	131635	168862	183071	152972	1.37123	0.0398463	0.765074	-0.386329	down
MW0139426	Propafenone	Aldehyde,Ketones,Esters	Ketones	C21H27NO3	2	0.8005	54063-53-5	3284.95	2225.74	3214.32	5668.23	6770.78	5265.72	1.37283	0.00738484	0.492806	-1.02091	down
MW0169257	N-(2-Hydroxyethyl)heptadecanamide	Alcohol and amines	Amines	C19H39NO2	2	0.7548	53832-59-0	15628.1	15571.4	14747	33183.5	34645.5	29467.7	1.46778	0.00653983	0.47223	-1.08244	down
MW0140342	9-Fluoro-17-methyl-5beta-androstane-3alpha,11beta,17beta-triol	Hormones and hormone related compounds	Hormones and hormone related compounds	C20H33FO3	3	0.6022	53649-14-2	4749.93	3953.76	6369.34	2192.77	880.564	1772.57	1.31387	0.0230431	3.11047	1.63713	up
MW0169955	Trigonelline	CoEnzyme and vitamins	CoEnzyme and vitamins	C7H7NO2	1	0.8375	535-83-1	98208.6	116625	113340	64661.4	93851.6	73637.2	1.22787	0.0441479	1.41363	0.4994	up
MW0168382	Indomethacin	Heterocyclic compounds	Heterocyclic compounds	C19H16ClNO4	1	0.608	53-86-1	11582.8	10260.2	11342.4	7654.04	8655.45	8025.19	1.40217	0.00560087	1.36371	0.447538	up
MW0114220	Glucuronic Acid	Carbohydrates and Its metabolites	Sugar acids	C6H10O7	1	0.7835	528-16-5	113884	91450	105099	167474	160711	134965	1.35107	0.0173198	0.670266	-0.577194	down
MW0103710	Uridine-diphosphate-N-acetylglucosamine	Nucleotide and Its metabolites	Nucleotide and Its metabolites	C17H27N3O17P2	3	0.9016	528-04-1	31899	25242.3	36524.3	17404.8	17194.4	20103	1.3521	0.0489486	1.71228	0.775921	up
MW0012825	1-O-Hexadecyl-sn-glycero-3-phosphocholine	GP	PC	C24H52NO6P	1	0.94	52691-62-0 | 97288-09-0	26895.7	29676.6	34445.7	12631.3	17912.5	8635.05	1.32081	0.00841679	2.32314	1.21607	up
MW0169356	Kinetin	Hormones and hormone related compounds	Hormones and hormone related compounds	C10H9N5O	1	0.7002	525-79-1	4881.67	5804.05	6402.72	10591.5	8099.52	9449.87	1.34667	0.0180533	0.607245	-0.719649	down
MW0123331	Cimetidine	Heterocyclic compounds	Heterocyclic compounds	C10H16N6S	1	0.6776	51481-61-9	10750.5	9475.95	9084.44	5954.15	3661.48	5025.26	1.35834	0.00528377	2.00199	1.00143	up
MEDN1387	O-acetyl-L-serine	Amino acid and Its metabolites	Amino acid derivatives	C5H9NO4	1	0.8113	5147-00-2	13617.8	11094.2	10419.1	20573.1	22081.4	18526.6	1.4075	0.0036332	0.574215	-0.800336	down
MW0006679	Cyclopentolate	Benzene and substituted derivatives	Benzene and substituted derivatives	C17H25NO3	2	0.7327	512-15-2	7362.94	9243.39	13675.1	15080.1	18563	17205.8	1.20288	0.0467413	0.595518	-0.747784	down
MEDP1002	Acetylcholine	Aldehyde,Ketones,Esters	Esters	C7H15NO2	3	0.8026	51-84-3	4121.53	3568.06	4432.46	2301.77	1999.84	2428.71	1.42131	0.00828906	1.80111	0.848888	up
MW0110324	Ethyl carbamate	Aldehyde,Ketones,Esters	Esters	C3H7NO2	3	0.7448	51-79-6	13327.8	8452.37	10795.7	18957.9	15388.8	19941.6	1.28058	0.0214542	0.600053	-0.736839	down
MW0169982	Tyramine	Amino acid and Its metabolites	Amino acid derivatives	C8H11NO	1	0.6599	51-67-2	1473.15	1353.38	1883.69	6089.64	7394.17	4409.93	1.42788	0.0328615	0.263233	-1.92559	down
MW0055421	O-acetylcarnitine	FA	CAR	C9H18NO4+	3	0.7316	5080-50-2	11420.4	19047.8	14698	7879.22	3876.12	8871.31	1.20488	0.0445384	2.1897	1.13073	up
MW0143148	4-(3-Hydroxy-2-naphthyl)-2-oxobut-3-enoic acid	Benzene and substituted derivatives	Benzene and substituted derivatives	C14H10O4	3	0.5666	503064-58-2	6931.78	6324.95	6184.98	9072.34	8694.7	9007.78	1.44613	0.00257088	0.726119	-0.461722	down
MW0004163	3-Pentadecylphenol	Benzene and substituted derivatives	Phenolics	C21H36O	3	0.5387	501-24-6	81416.3	96293	100022	64598.8	73858.3	51234	1.2492	0.0286945	1.46413	0.550039	up
MW0123588	Dhurrin	Benzene and substituted derivatives	Phenolics	C14H17NO7	3	0.562	499-20-7	6073.29	5547.06	5692.75	3862.97	3978.64	4883.33	1.32421	0.0253965	1.36056	0.444205	up
MW0002155	2,3-Dihydrobenzofuran	Benzene and substituted derivatives	Benzene and substituted derivatives	C8H8O	1	0.8657	496-16-2	98554.2	87811.8	99365.1	121026	120329	111035	1.34737	0.0112307	0.81084	-0.302512	down
MW0007319	Hippuric acid	Organic acid and Its derivatives	Organic acid and Its derivatives	C9H9NO3	1	0.6593	495-69-2	2650.09	2477.39	2650.8	2879.74	3261.54	3009.56	1.30818	0.0362014	0.850008	-0.234452	down
MW0004001	3-Furoic acid	Organic acid and Its derivatives	Organic acid and Its derivatives	C5H4O3	1	0.5871	488-93-7	13726.5	16749.9	12123.7	22144.2	23056.2	17534.9	1.24352	0.0396232	0.679046	-0.558418	down
MW0168858	Boldine	Heterocyclic compounds	Heterocyclic compounds	C19H21NO4	1	0.7809	476-70-0	1041.25	527.644	895.699	2113.28	1686.4	1858.35	1.32901	0.00636979	0.435593	-1.19895	down
MW0169104	Ellagic acid	Benzene and substituted derivatives	Phenolics	C14H6O8	1	0.6322	476-66-4	12786.7	11068	13397.2	16505.9	15552.5	14700.8	1.28328	0.0250669	0.796676	-0.327935	down
MW0053754	Glycocholic acid	Bile acids	Bile acids	C26H43NO6	1	0.6187	475-31-0	8777.83	8240.31	13041.4	25840.3	31714.8	21018.7	1.379	0.0195456	0.382564	-1.38623	down
MEDL00359	Gly-Pro-Leu	Amino acid and Its metabolites	Small Peptide	C13H23N3O4	1	0.7812	47066-32-0	10097.8	4972.01	6210.06	14066.1	11735.7	12927.8	1.23826	0.0471163	0.549446	-0.863951	down
MEDP1836	Nootkatone	Aldehyde,Ketones,Esters	Ketones	C15H22O	1	0.8815	4674-50-4 | 28834-25-5	17659.8	16118	18696.1	21160.8	22141.2	22529.9	1.36564	0.0127005	0.79709	-0.327185	down
MW0138239	Genistein	Flavonoids	Isoflavones	C15H10O5	1	0.6918	446-72-0	34449.2	35825.2	39466.7	43566.8	42759.8	40737.7	1.257	0.0405859	0.863666	-0.211454	down
MW0011902	1,2-Dioleoyl-sn-Glycero-3-Phosphocholine	GP	PC	C44H84NO8P	3	0.972	4235-95-4	486716	531737	638422	879651	748483	1.00227e+06	1.31366	0.0272801	0.629894	-0.666819	down
MW0108015	Lys-Pro-Arg	Amino acid and Its metabolites	Small Peptide	C17H33N7O4	2	0.7563	41961-57-3	39131.6	46694.1	39197.7	58683	55679.2	58172.7	1.38417	0.0151973	0.724627	-0.464689	down
MW0123113	Biotin sulfone	Aldehyde,Ketones,Esters	Ketones	C10H16N2O5S	2	0.6115	40720-05-6	16004.3	19489.8	16603.8	12805.3	14458.6	11822.1	1.27793	0.0353263	1.33291	0.414576	up
MW0106488	2,3-Diaminopropionic acid	Amino acid and Its metabolites	Amino acids	C3H8N2O2	3	0.9424	4033-39-0	242769	246593	280858	169637	178842	203524	1.36893	0.0107182	1.39532	0.480593	up
MW0061343	Prostaglandin D2 Ethanolamide	Hormones and hormone related compounds	Hormones and hormone related compounds	C22H37NO5	2	0.7856	398138-28-8	13693.2	14488.3	16974.2	2022.39	3048.05	2462.5	1.46537	0.00351209	5.99443	2.58362	up
MW0161705	L-xylo-3-hexulose	Aldehyde,Ketones,Esters	Ketones	C6H12O6	3	0.9325	389887-81-4	10745	12433.5	12681.1	8804.06	9337.91	8377.88	1.37674	0.021761	1.35218	0.435285	up
MW0009816	trans-Sulindac	Benzene and substituted derivatives	Benzene and substituted derivatives	C20H17FO3S	1	0.644	38194-50-2 | 53933-60-1 | 49627-22-7 | 32004-68-5	54867.5	49654.4	56675.3	40049.6	40952.7	40195.2	1.42314	0.0224237	1.33004	0.411467	up
MW0006606	Clenbuterol	Benzene and substituted derivatives	Benzene and substituted derivatives	C12H18Cl2N2O	2	0.6154	37148-27-9	14041.1	15324.7	16553.8	4958.46	3183.18	3819.53	1.45122	0.000391944	3.83906	1.94075	up
MEDP1391	Carnitine C18:2	FA	CAR	C25H45NO4	2	0.7684	36816-10-1	3447.06	4638.37	4116.64	16476.7	13789.5	20541.6	1.44721	0.0198872	0.240161	-2.05793	down
MW0103487	Bucladesine	Heterocyclic compounds	Heterocyclic compounds	C18H24N5O8P	2	0.8008	362-74-3	60620.5	51864.1	71508.4	22405.2	23976.5	26120.9	1.44677	0.0196051	2.53774	1.34355	up
MW0194063	Trp-glu	Amino acid and Its metabolites	Small Peptide	C16H19N3O5	1	0.8284	36099-95-3	4601.08	4174.48	5061.97	9300.81	9365.38	9076.08	1.46032	0.00127379	0.498788	-1.0035	down
MW0054114	Isopentenyl pyrophosphate	Organic acid and Its derivatives	Phosphoric acids	C5H12O7P2	1	0.6144	358-71-4	900871	855565	907672	628037	676074	605198	1.44262	0.000899291	1.39533	0.480602	up
MEDP1095	Glycine dehydrocholic acid	Bile acids	Bile acids	C26H37NO6	1	0.5577	3415-45-0	322856	226875	246092	458330	375093	470427	1.32309	0.0156287	0.610364	-0.712258	down
MW0156159	Protopanaxatriol	Alcohol and amines	Alcohols	C30H52O4	3	0.8947	34080-08-5	51503.1	58820.5	51322.2	80377.7	73733.7	63039.5	1.28583	0.04824	0.744394	-0.425861	down
MW0005833	O-Desmethyl Mycophenolic Acid	Benzene and substituted derivatives	Benzene and substituted derivatives	C16H18O6	2	0.6135	31858-65-8	7272.99	7509.61	7629.58	7941.72	8433.91	8114.27	1.31204	0.0210697	0.91516	-0.127904	down
MEDP1440	Carnitine C5:0	FA	CAR	C12H23NO4	1	0.8542	31023-24-2	25386.3	23660.3	25626.8	18918.5	19303.7	18814.7	1.45137	0.0080696	1.30921	0.388698	up
MW0055241	N-acetylsphingosine	SP	SPH	C20H39NO3	2	0.6411	3102-57-6 | 195194-58-2	7.31142e+06	9.06276e+06	1.03795e+07	1.24288e+07	1.32835e+07	1.22928e+07	1.26932	0.039907	0.703947	-0.506461	down
MW0115262	Sedoheptulose	Carbohydrates and Its metabolites	Sugars	C7H14O7	1	0.7656	3019-74-7	210464	204073	232655	170429	179841	169908	1.37662	0.0276708	1.24418	0.31519	up
MW0103660	S-adenosylmethionine	Nucleotide and Its metabolites	Nucleotide and Its metabolites	C15H22N6O5S	1	0.946	29908-03-0 | 17176-17-9 | 485-80-3 | 78548-84-2 | 91279-78-6	116324	93573.7	115431	69553.4	78287.6	65280.4	1.35984	0.0210058	1.5265	0.610224	up
MW0011228	(3beta,5beta,8beta,22E,24xi)-Ergosta-6,22-diene-3,5,8-triol	Alcohol and amines	Alcohols	C28H46O3	3	0.5862	288847-52-9	13699.4	19236.3	21656.2	2989.44	12086.1	9078.46	1.08723	0.0474434	2.26016	1.17642	up
MW0148352	D-galactono-1,4-lactone	Aldehyde,Ketones,Esters	Ketones	C6H10O6	3	0.6053	2782-07-2 | 119008-75-2	749803	776313	820613	612257	633497	616641	1.4418	0.0104361	1.26006	0.333492	up
MW0107887	N-linoleoylglycine	Amino acid and Its metabolites	Amino acid derivatives	C20H35NO3	2	0.7468	2764-03-6	2031.54	1729.12	3813.8	13356.3	16432.8	10554.9	1.40809	0.0140812	0.187747	-2.41314	down
MW0054771	[(2R,3R,4R,5R,6S,7S,8R,13R,14R,16S,17S,18R)-8-acetyloxy-5,7,14-trihydroxy-6,16,18-trimethoxy-13-(methoxymethyl)-11-methyl-11-azahexacyclo[7.7.2.12,5.01,10.03,8.013,17]nonadecan-4-yl] benzoate	Alkaloids	Terpenoid alkaloids	C33H45NO11	2	0.8853	2752-64-9	4359.24	5193.87	5178.07	1646.32	2030.86	1385.72	1.44261	0.00116516	2.90963	1.54084	up
MW0013974	3beta-Acetoxy-19alpha-hydroxy-12-ursene	Others	Hydrocarbon derivatives	C32H52O3	3	0.5907	273223-68-0	4413.91	4614.49	4171.37	7410.25	6681.99	5895.37	1.4004	0.0275424	0.660397	-0.598594	down
MEDP1611	Glutamylglutamine	Amino acid and Its metabolites	Small Peptide	C10H17N3O6	1	0.5585	26848-14-6	1746.65	538.602	807.266	2859.58	3111.4	3070.53	1.28902	0.0280225	0.342036	-1.54778	down
MW0009527	Profluralin	Benzene and substituted derivatives	Benzene and substituted derivatives	C14H16F3N3O4	2	0.6405	26399-36-0	28838.3	30605.3	30062.5	31915.9	33586.4	31879.4	1.2721	0.0270762	0.919127	-0.121663	down
MW0109598	Se-methylselenocysteine	Amino acid and Its metabolites	Amino acid derivatives	C4H9NO2Se	3	0.5824	26046-90-2	17154.6	16183.9	18120.6	20552.4	18644.3	19560.3	1.24099	0.0362618	0.875795	-0.191335	down
MW0016185	[(1S,4S,5S)-4-[2,6-Dimethoxy-4-(2-methyloctan-2-yl)phenyl]-6,6-dimethyl-2-bicyclo[3.1.1]hept-2-enyl]methanol	Benzene and substituted derivatives	Benzene and substituted derivatives	C27H42O3	2	0.7145	256934-39-1	15579.7	18896.1	20838	11446.6	10343.1	8270.68	1.36675	0.0148256	1.84009	0.879775	up
MEDP1593	S-Lactoylglutathione	Organic acid and Its derivatives	Organic acid and Its derivatives	C13H21N3O8S	1	0.7163	25138-66-3	15246.8	14154.8	13739.8	7968.61	7449.84	6089.94	1.43258	0.000694865	2.00579	1.00417	up
MW0126012	Oxypurinol	Nucleotide and Its metabolites	Nucleotide and Its metabolites	C5H4N4O2	1	0.8331	2465-59-0 | 184764-63-4 | 187486-05-1 | 187486-06-2	4529.02	5030.08	3602.29	38459	36171.2	26833.2	1.46652	0.0133461	0.129716	-2.94658	down
MEDP0401	5'-Deoxy-5'-(Methylthio) Adenosine	Nucleotide and Its metabolites	Nucleotide and Its metabolites	C11H15N5O3S	1	0.9649	2457-80-9	564323	507312	564047	775518	804611	730960	1.43438	0.00149556	0.707754	-0.49868	down
MW0009914	Thiophanate-methyl	Benzene and substituted derivatives	Benzene and substituted derivatives	C12H14N4O4S2	2	0.6259	23564-05-8	67307.2	96996	78147.9	149302	150262	106726	1.26718	0.0414313	0.596743	-0.744817	down
MEDP1448	MG(18:0/0:0/0:0)	GL	MG	C21H42O4	1	0.6529	22610-61-3	2.75611e+07	3.43199e+07	4.06349e+07	4.22144e+07	4.99795e+07	5.12167e+07	1.17497	0.0487458	0.714842	-0.484304	down
MW0103357	2'-O-Methyladenosine	Nucleotide and Its metabolites	Nucleotide and Its metabolites	C11H15N5O4	1	0.7007	2140-79-6	3010.43	2887.82	3269.8	1629.6	1454.78	2249.74	1.33576	0.0195903	1.71876	0.781367	up
MEDP0461	2-Methylguanosine	Nucleotide and Its metabolites	Nucleotide and Its metabolites	C11H15N5O5	1	0.8041	2140-77-4	10718	9115.67	8858.95	14878.3	12944	11750.1	1.29888	0.0364575	0.725065	-0.463817	down
MW0011482	9-Octadecenamide, N-((1R)-2-hydroxy-1-methylethyl)-, (9Z)-	Others	Others	C21H41NO2	2	0.7506	213182-22-0	4729.49	2504.13	1166.87	13414.1	12363.8	14502.9	1.34593	0.00223724	0.208548	-2.26155	down
MW0144376	Adiantifoline	Alkaloids	Alkaloids	C42H50N2O9	3	0.622	20823-96-5	2661.11	1325.67	1796.36	3429.35	3242.71	3673.52	1.24347	0.0492949	0.558995	-0.839092	down
MW0103471	ADP-ribose	Nucleotide and Its metabolites	Nucleotide and Its metabolites	C15H23N5O14P2	1	0.846	20762-30-5	33552.1	32973.9	29899.9	22947.7	21495.5	25934.9	1.36597	0.00778262	1.37011	0.454294	up
MW0151804	trans-Anol	Benzene and substituted derivatives	Benzene and substituted derivatives	C9H10O	3	0.856	20649-39-2	55454.7	37982.6	40497.1	82514.7	60400.2	80924.1	1.27823	0.0318187	0.598351	-0.740935	down
MW0055500	Levocarnitine propionate	FA	CAR	C10H19NO4	2	0.8567	20064-19-1	129981	98757.7	131332	63210.7	62383	67287	1.41188	0.0323899	1.8668	0.90057	up
MW0109339	Pro-Tyr	Amino acid and Its metabolites	Small Peptide	C14H18N2O4	1	0.7446	19786-36-8	1391.12	857.82	1479	2005.18	2670.62	3002.18	1.28428	0.0257854	0.485537	-1.04235	down
MW0147956	Cycloprotobuxine C	Alcohol and amines	Polyamines	C27H48N2	3	0.6979	1936-70-5	203244	208495	200937	270743	268132	231581	1.35075	0.0493395	0.795211	-0.33059	down
MW0168997	Cysteinylglycine	Amino acid and Its metabolites	Small Peptide	C5H10N2O3S	1	0.7968	19246-18-5	1.09699e+06	1.13127e+06	1.33798e+06	504805	739819	891410	1.24031	0.0304388	1.66956	0.739467	up
MEDN1181	5-Hydroxyindoleacetaldehyde	Heterocyclic compounds	Indole and Its derivatives	C10H9NO2	3	0.7824	1892-21-3	38703.6	35311.9	41664.7	27384.8	27930.8	26338.8	1.42024	0.0199271	1.4167	0.502539	up
MEDL02684	Psoralidin	Lig-s and Coumarins	Coumarins	C20H16O5	1	0.5582	18642-23-4	25134.4	18360.5	24461.5	15643.1	11801.8	12592.1	1.31915	0.0305479	1.69734	0.763276	up
MEDL00830	Urobilin	Tryptamines,Cholines,Pigments	Pigments	C33H42N4O6	1	0.6386	1856-98-0	17214	16589.8	18271.9	24123	30172.7	25821.9	1.40095	0.0282065	0.649992	-0.621506	down
MW0012553	16-Glucuronide-estriol	Alcohol and amines	Alcohols	C24H32O9	2	0.808	1852-50-2	5366.4	3348.75	1699.68	10121.5	7640.49	9791.38	1.25398	0.0147366	0.377987	-1.40359	down
MW0063380	Palmitic monoisopropanolamide, (R)-	FA	Others	C19H39NO2	2	0.8045	179951-56-5	11528.2	11998.5	14682.9	33564.5	39737.9	27915.3	1.43078	0.0189658	0.377499	-1.40545	down
MW0111042	Foramsulfuron	Heterocyclic compounds	Heterocyclic compounds	C17H20N6O7S	2	0.7297	173159-57-4	89151.6	74681.7	77961.6	33827.6	37014.9	33797	1.46169	0.0064956	2.31074	1.20836	up
MW0121048	Lificiguat	Benzene and substituted derivatives	Benzene and substituted derivatives	C19H16N2O2	2	0.7549	170632-47-0 | 154453-18-6	4637.69	5546.19	5080.86	838.362	978.779	1451.24	1.4489	0.000435091	4.67043	2.22356	up
MW0126549	Silodosin	Heterocyclic compounds	Heterocyclic compounds	C25H32F3N3O4	1	0.651	160970-54-7	2231.6	1739.13	1374.34	3243.1	3020.55	2400.26	1.23984	0.0353515	0.616935	-0.69681	down
MW0115615	2,2-dichloro-1,1-ethanediol	Alcohol and amines	Alcohols	C2H4Cl2O2	3	0.7095	16086-14-9	26108.6	27404.1	21645.2	33003.4	35264.3	31631.5	1.30604	0.0227597	0.752338	-0.410547	down
MW0110439	Valylcysteine	Amino acid and Its metabolites	Small Peptide	C8H16N2O3S	1	0.7266	160070-15-5	5282.95	4674.85	5133.1	3839.31	3900.72	3539.92	1.40202	0.00724944	1.33785	0.419919	up
MW0063393	S-1 Methanandamide	FA	Oxidized lipids	C23H39NO2	2	0.7084	157182-50-8	8315.45	5817.28	4887.59	2718.22	2012.97	670.309	1.22957	0.0275695	3.52131	1.81611	up
MW0138431	Ibuprofen	Heterocyclic compounds	Heterocyclic compounds	C13H18O2	1	0.6784	15687-27-1	94178.9	100606	106946	116397	116924	112489	1.28157	0.0437636	0.872534	-0.196717	down
MW0141088	1,2-Bis(4-hydroxyphenyl)-2-propanol	Heterocyclic compounds	Heterocyclic compounds	C15H16O3	3	0.6398	154928-56-0	2432.57	2412.09	3090.21	1152.99	933.248	1713.33	1.3226	0.0128554	2.08836	1.06237	up
MW0156127	Prostaglandin F1a-d9	Hormones and hormone related compounds	Hormones and hormone related compounds	C20H36O5	2	0.716	1542166-81-3	163161	194167	202125	96385.7	114612	81600.9	1.39401	0.00494678	1.91202	0.935097	up
MW0148806	D-Xylono-1,4-lactone	Aldehyde,Ketones,Esters	Esters	C5H8O5	3	0.672	15384-37-9 | 18423-66-0	81746.4	74694.8	90053.7	103049	96808.5	102691	1.29044	0.0354541	0.81473	-0.295606	down
MEDL02564	Ginkgolide B	Terpenoids	Ditepenoids	C20H24O10	1	0.7401	15291-77-7	7753.37	7858.82	7686.99	5596.82	6023.69	5523.35	1.45571	0.00300378	1.35904	0.442588	up
MW0137257	Acenocoumarol	Heterocyclic compounds	Heterocyclic compounds	C19H15NO6	2	0.8	152-72-7	56112	50823.1	63137.2	73846.5	70785.9	69981.7	1.29561	0.0420622	0.792456	-0.335597	down
MW0006786	Dichlorprop-P	Benzene and substituted derivatives	Benzene and substituted derivatives	C9H8Cl2O3	3	0.8407	15165-67-0	16101.6	10512.5	12693.2	31878.4	34831.7	25543.2	1.39939	0.00932689	0.42608	-1.2308	down
MW0017207	Citronellyl acetate	Aldehyde,Ketones,Esters	Esters	C12H22O2	2	0.6181	150-84-5	3104.65	4816.67	5192.26	7022.26	11276.8	9986.14	1.28475	0.0378796	0.46362	-1.10899	down
MW0004631	p-Aminobenzoic acid	Organic acid and Its derivatives	Organic acid and Its derivatives	C7H7NO2	3	0.7259	150-13-0	252.626	799.933	406.098	1270.88	882.301	1262.36	1.17643	0.0373305	0.427064	-1.22748	down
MW0150742	Protoheme	Organic acid and Its derivatives	Organic acid and Its derivatives	C34H32FeN4O4	3	0.7008	14875-96-8	9891.06	9968.51	10698.7	28819.6	30828.4	26763.2	1.4734	0.00278513	0.353638	-1.49965	down
MEDL01891	3-Hydroxycinnamic acid	Organic acid and Its derivatives	Organic acid and Its derivatives	C9H8O3	1	0.6144	14755-02-3	15757.5	15758.9	17937	11075.5	9786.2	8298.33	1.39466	0.00345159	1.69593	0.76208	up
MW0169367	L-Proline	Amino acid and Its metabolites	Amino acids	C5H9NO2	1	0.9788	147-85-3	254047	227071	259876	190316	188524	191182	1.40824	0.0293974	1.29994	0.378444	up
MW0127008	Ziprasidone	Aldehyde,Ketones,Esters	Ketones	C21H21ClN4OS	2	0.7167	146939-27-7	23364.7	24317.3	23785.6	25940.7	24764.4	25481.3	1.28943	0.024977	0.938062	-0.0922444	down
MW0112781	Dibenz(b,f)(1,4)oxazepine-10(11H)-carboxylic acid, 8-chloro-, 2-(1-oxo-3-(4-pyridinyl)propyl)hydrazide, monohydrochloride	Benzene and substituted derivatives	Benzene and substituted derivatives	C22H20Cl2N4O3	2	0.6557	146033-02-5	51686.8	39998.7	47900.3	30809.4	30889.4	29834.2	1.38397	0.0420525	1.52498	0.608788	up
MW0168516	2-Hydroxypyridine	Heterocyclic compounds	Heterocyclic compounds	C5H5NO	3	0.7982	142-08-5	6003.09	6186.12	7459.33	5184.99	4959.48	4280.56	1.28292	0.0416321	1.36211	0.445847	up
MW0062128	Polyporusterone A	Terpenoids	Terpenoids	C28H46O6	2	0.7821	141360-88-5	10393.1	13104.9	13446.1	20836	25004.4	18511.1	1.35407	0.0238117	0.574098	-0.800631	down
MW0009741	Sildenafil	Benzene and substituted derivatives	Benzene and substituted derivatives	C22H30N6O4S	1	0.6897	139755-83-2	1040.99	1034.52	2276.78	8293.66	5625.11	8539.08	1.39331	0.0122217	0.193798	-2.36737	down
MW0006223	Methoxybenzene-sulfonamide	Benzene and substituted derivatives	Benzene and substituted derivatives	C26H29ClN2O4S	2	0.5585	139298-40-1	5037.04	4467.31	5464.02	2219.37	984.081	840.063	1.3524	0.00378415	3.70183	1.88824	up
MW0103718	Zolmitriptan	Heterocyclic compounds	Heterocyclic compounds	C16H21N3O2	1	0.6375	139264-17-8	4727.5	4730.04	6081.09	2993.52	2796.71	2815.61	1.42251	0.0338831	1.80559	0.852471	up
MEDP0291	3,7-Dimethyluric acid	Amino acid and Its metabolites	Amino acid derivatives	C7H8N4O3	3	0.5578	13087-49-5	16372.9	19398	18116.1	6824.3	8214.47	12417.5	1.31899	0.0186212	1.96265	0.972804	up
MW0148183	Decahydro-2-naphthoic acid	Organic acid and Its derivatives	Organic acid and Its derivatives	C11H18O2	2	0.7418	13032-41-2	7474.4	7776.86	10598.6	13946.2	12016.5	14484.5	1.29223	0.020046	0.639101	-0.645883	down
MEDP0215	Quinine	Others	Others	C20H24N2O2	1	0.7621	130-95-0	1178.68	552.261	1691.5	2497.39	2543.93	2015.19	1.141	0.0470566	0.485005	-1.04393	down
MW0063515	Farnesylcysteine methyl ester	Terpenoids	Sesquiterpenoids	C19H33NO2S	2	0.6716	125741-64-2 | 130062-64-5	2024.17	2531.9	2325.43	3374.16	3606.27	3128.29	1.37087	0.00604963	0.68075	-0.554804	down
MW0053741	Glyceryl monostearate	GL	MG	C21H42O4	2	0.7137	123-94-4 | 31566-31-1 | 22610-63-5 | 83138-62-9 | 85666-92-8 | 342394-34-7	2.00438e+07	2.58101e+07	2.90624e+07	3.55906e+07	3.7963e+07	3.36357e+07	1.2458	0.0375642	0.698916	-0.51681	down
MW0111288	Sphingosine	SP	SM	C18H37NO2	1	0.9562	123-78-4	217463	239178	239225	533932	596882	406367	1.41686	0.0358054	0.45269	-1.14341	down
MW0008588	N,N-dimethylsphingosine	SP	SPH	C20H41NO2	2	0.9238	122314-67-4	23460.6	27389.5	23379.4	33926.9	33035.5	28903.8	1.29177	0.0249278	0.774304	-0.369028	down
MW0144314	Ac-Ser-Asp-Lys-Pro	Amino acid and Its metabolites	polypeptide	C20H33N5O9	2	0.7951	120081-14-3	5750.96	4505.25	5381.86	6955.81	7423.91	8317.95	1.33617	0.0125719	0.688973	-0.537481	down
MW0105221	4-Hydroxy-2-oxoglutaric acid	Organic acid and Its derivatives	Organic acid and Its derivatives	C5H6O6	3	0.7698	1187-99-1	3257.84	3231.95	1649.56	6916.21	6264.65	5131.64	1.29501	0.0104021	0.44447	-1.16984	down
MW0115315	Spiroxamine	Alcohol and amines	Amines	C18H35NO2	2	0.5998	118134-30-8	8348.07	10341.2	9632.26	33217.4	45289.1	29168	1.44481	0.0303863	0.26303	-1.9267	down
MW0159920	2-amino-9-[(2R,3R,4S,5R)-3,4-dihydroxy-5-(hydroxymethyl)oxolan-2-yl]-3H-purin-6-one	Others	Others	C10H13N5O5	3	0.8365	118-00-3	17488.4	22223.8	19895.1	13401.8	16560.1	12458.1	1.24942	0.0365483	1.40517	0.490744	up
MW0164942	1H-Indole-3-acetonitrile, alpha-hydroxy-	Heterocyclic compounds	Heterocyclic compounds	C10H8N2O	3	0.5609	117702-51-9	2079.3	1100.53	1381.46	2445.04	3213.28	2769.42	1.26067	0.0272967	0.541225	-0.885701	down
MW0009774	Succinylsulfathiazole	Heterocyclic compounds	Sulfanilamides	C13H13N3O5S2	1	0.6192	116-43-8	5488.27	5293.86	6252.73	7916.38	9444.45	9502.01	1.39445	0.0103756	0.634142	-0.657122	down
MW0148888	Emindole Sb	Heterocyclic compounds	Indole and Its derivatives	C28H39NO	3	0.6041	112900-04-6	4290.61	4024.47	4787.47	2266.91	2625.95	833.39	1.16373	0.0321231	2.28816	1.19419	up
MW0109523	Raltitrexed	Others	FDA	C21H22N4O6S	1	0.6978	112887-68-0	9589.54	11556.7	8828.41	17921.1	23674.7	17437.3	1.3871	0.0270278	0.507761	-0.977779	down
MEDP0904	FFA(18:1)	FA	FFA	C18H34O2	1	0.683	112-80-1	3184.7	5744.29	4160.12	14364.4	16092.8	10084.4	1.37786	0.0230518	0.322856	-1.63104	down
MW0054909	Methyl hexadecanoic acid	FA	Others	C17H34O2	2	0.5587	112-39-0	50199.9	54732.9	58968.7	33758.9	40461.1	31468.3	1.3774	0.00639175	1.5508	0.633014	up
MW0115424	Triethylene glycol monomethyl ether	Alcohol and amines	Alcohols	C7H16O4	1	0.7988	112-35-6	3303.09	4192.44	5091.08	6828.87	10002.2	7280.96	1.3014	0.0410674	0.522006	-0.937861	down
MW0011067	Pantoic acid	Organic acid and Its derivatives	Organic acid and Its derivatives	C6H12O4	3	0.6984	1112-33-0	1386.67	2047.12	1711.38	5569.58	7088.09	6622.73	1.44756	0.00361632	0.266861	-1.90584	down
MW0110995	Diethanolamine	Alcohol and amines	Amines	C4H11NO2	1	0.8901	111-42-2	93208.8	83121.8	98150.2	70676.4	69923.2	72344.9	1.37572	0.0404203	1.28898	0.366228	up
MW0169682	Piperidine	Heterocyclic compounds	Heterocyclic compounds	C5H11N	1	0.7307	110-89-4	216595	190923	221748	257774	251200	240360	1.28589	0.0331992	0.839768	-0.251938	down
MW0124723	Lumichrome	Heterocyclic compounds	Heterocyclic compounds	C12H10N4O2	1	0.9152	1086-80-2	6742.79	6037.76	6961.56	8879.19	7447.71	9185.61	1.26003	0.0496602	0.773821	-0.369929	down
MW0007578	Melamine	Heterocyclic compounds	Heterocyclic compounds	C3H6N6	1	0.7494	108-78-1	18427.4	18819.9	19480.3	22914.1	23477.8	21739.4	1.41419	0.00599786	0.832623	-0.264265	down
MEDL02284	1,3,5-Trihydroxybenzene	Benzene and substituted derivatives	Phenolics	C6H6O3	1	0.7899	108-73-6	2256.32	1639.06	2114.21	3486.69	3607.65	2806.01	1.33028	0.016542	0.607007	-0.720215	down
MW0052578	Eplerenone	Aldehyde,Ketones,Esters	Ketones	C24H30O6	1	0.7808	107724-20-9	613679	462664	473178	935180	683557	880787	1.30192	0.0326198	0.619927	-0.68983	down
MW0053480	beta-Geraniol	Alcohol and amines	Alcohols	C10H18O	3	0.8863	106-24-1	2133.84	1509.42	1778.03	35397.3	35924	34034.7	1.47763	8.12214e-05	0.0514569	-4.28049	down
MW0012230	12-Hydroxystearic acid	FA	FFA	C18H36O3	1	0.6029	106-14-9	1536.47	1923.27	1743.4	9482.82	12645	8999.28	1.46493	0.0163257	0.167158	-2.58072	down
MW0103463	Adenosine-3'-5'-diphosphate	Nucleotide and Its metabolites	Nucleotide and Its metabolites	C10H15N5O10P2	3	0.8954	1053-73-2	138130	117307	150188	62548.4	70832.2	87632	1.37774	0.00838348	1.8353	0.876015	up
MEDL01000	Octopamine	Alcohol and amines	Polyamines	C8H11NO2	1	0.5649	104-14-3	3702.79	2715.73	3754.7	5031.48	4731.02	5000.43	1.29243	0.0372586	0.689106	-0.537203	down
MW0063709	Sumatriptan	Heterocyclic compounds	Heterocyclic compounds	C14H21N3O2S	2	0.7094	103628-46-2	4337.65	4759.34	4102.28	11317.6	10456.5	8963.26	1.45524	0.00936967	0.429421	-1.21954	down
MW0154975	Penicillenic acid	GP	PE	C9H12N2O4S	3	0.7655	10250-99-4	13571.9	13622.4	17083.9	8447.22	9171.5	8302.38	1.41762	0.0289968	1.70819	0.772472	up
MW0111511	D-fructofuranose	Carbohydrates and Its metabolites	Sugars	C6H12O6	3	0.7045	10247-46-8	11255.4	10762.3	15324.1	18761.4	21517.9	20733.9	1.33223	0.0156708	0.612027	-0.708332	down
MEDP1809	Triacetin	Aldehyde,Ketones,Esters	Esters	C9H14O6	1	0.7684	102-76-1	4710.74	3947.39	4886.45	6094.18	6262.52	6010.46	1.35881	0.0247317	0.737434	-0.439414	down
MW0160670	2-Aminooctadec-4-ene-1,3-diol	Alcohol and amines	Alcohols	C18H37NO2	3	0.9362	10140-30-4	62256.6	65391.7	65038.8	191569	205046	144756	1.44939	0.0235509	0.355924	-1.49036	down
MW0006054	Anisole	Benzene and substituted derivatives	Phenolics	C7H8O	3	0.7081	100-66-3	285387	258798	268639	316690	301395	346474	1.27931	0.0411746	0.842691	-0.246924	down
MEDTP01664	Carnitine C14:0	FA	CAR	C21H41NO4	1	0.9378	-	145642	113799	175870	31129.6	38349.1	36302.4	1.45225	0.0242426	4.11521	2.04096	up
MEDP1331	LPC(0:0/20:3)	GP	LPC	C28H52NO7P	1	0.9062	-	8226.71	8660.04	10579.4	20547.5	30321.9	22619.7	1.41967	0.0297664	0.373744	-1.41988	down
MW0123194	Caffeine	Heterocyclic compounds	Heterocyclic compounds	C8H10N4O2	1	0.8913	-	3546.47	3409.78	3464.43	2796.21	3026.35	2673.48	1.38437	0.0153711	1.22653	0.294588	up
MEDP1664	Glu-Leu-Arg	Amino acid and Its metabolites	Small Peptide	C17H32N6O6	1	0.8102	-	6711.29	6570.98	8345.3	19565.5	17269.6	16490.3	1.44912	0.00146539	0.405577	-1.30195	down
MW0063633	Spironolactone	Others	Others	C24H32O4S	1	0.7641	-	99307.9	74796.2	84825.1	159863	125115	171307	1.35491	0.0246805	0.567473	-0.817377	down
MW0106320	Cysteinyl-glutamate	Amino acid and Its metabolites	Small Peptide	C8H14N2O5S	1	0.7529	-	285799	284829	351730	125620	120177	223453	1.27983	0.0256391	1.9656	0.974972	up
MEDP1343	LPC(0:0/18:3)	GP	LPC	C26H48NO7P	1	0.7499	-	14936.4	21978.2	15385.9	36929.4	48841.2	31134	1.34924	0.0378584	0.447379	-1.16043	down
MW0111039	Fingolimod	Benzene and substituted derivatives	Benzene and substituted derivatives	C19H33NO2	1	0.7492	-	1156.64	563.294	949.071	7247.05	9827.67	6882	1.44855	0.014197	0.111409	-3.16606	down
MW0168855	Bisphenol A	Benzene and substituted derivatives	Benzene and substituted derivatives	C15H16O2	1	0.745	-	11172.9	8717.59	10846.9	16243.7	16338.4	14379.9	1.37178	0.00623048	0.654517	-0.611498	down
MW0009706	N-[3-[(2-oxo-1-naphthalenylidene)methylamino]phenyl]-2-phenylpropanamide	Benzene and substituted derivatives	Benzene and substituted derivatives	C26H22N2O2	1	0.7329	-	10295.2	9040.87	10130.1	12014.3	11272	11679.1	1.31683	0.0249193	0.842724	-0.246868	down
MW0125792	Nicorandil	Heterocyclic compounds	Heterocyclic compounds	C8H9N3O4	1	0.7162	-	837.083	1237.36	2144.53	7281.85	10659.5	9833.3	1.40946	0.00904892	0.1519	-2.7188	down
MW0106327	Cysteinyl-Methionine	Amino acid and Its metabolites	Small Peptide	C8H16N2O3S2	1	0.6998	-	33344.3	37216.3	36204.9	20829.8	28466.7	22358.6	1.33073	0.0216219	1.48999	0.575305	up
MW0131362	3-(4-Hydroxyphenyl)chroman-7-ol	Benzene and substituted derivatives	Benzene and substituted derivatives	C15H14O3	1	0.6874	-	24649	21340.8	26432.9	38028.2	36822.5	36091.1	1.41729	0.0069547	0.652798	-0.61529	down
MW0016403	Carnitine C5:1	FA	CAR	C12H21NO4	1	0.672	-	1569.16	1586.28	1654.89	784.556	992.062	722.631	1.42089	0.00654817	1.92471	0.944642	up
MEDL01887	2-Hydroxybenzaldehyde	Benzene and substituted derivatives	Phenolics	C7H6O2	1	0.6612	-	57433.8	53082.4	61015.1	70712.4	74925	68667	1.36064	0.00936879	0.80041	-0.32119	down
MW0006770	Diaveridine	Benzene and substituted derivatives	Benzene and substituted derivatives	C13H16N4O2	1	0.6187	-	1977.79	1754.29	1038.98	4777.7	6007.98	6173.81	1.40972	0.00277662	0.281321	-1.82971	down
MEDP1358	mycosporine-glutaminol	Amino acid and Its metabolites	Amino acid derivatives	C13H21NO7	1	0.5719	-	1862.65	1803.31	1404.8	9459.98	11540.6	8714.2	1.46811	0.00891374	0.170648	-2.55091	down
FDATN00871	Milbemycin Oxime	Others	Medicine	C32H45NO7	1	0.5585	-	37122.5	29075	34598.6	56623.4	57795.4	57455.7	1.43135	0.00879207	0.586452	-0.769916	down
MW0158396	Tyr-Asn-His-Arg	Amino acid and Its metabolites	Small Peptide	C25H36N10O7	2	0.9225	-	979.418	753.598	892.335	1824.42	2583.06	2429.3	1.42663	0.0197257	0.384004	-1.38081	down
MW0157546	Thr-Arg-Glu	Amino acid and Its metabolites	Small Peptide	C15H28N6O7	2	0.9191	-	14690.2	17205.3	13063.4	41648.1	36992.1	47676.2	1.448	0.00642778	0.355923	-1.49036	down
MW0145521	Arg-Thr-Leu-Ser-Asp	Amino acid and Its metabolites	Small Peptide	C23H42N8O10	2	0.8972	-	1052.01	932.774	1356.18	3639.93	5030.83	3919.83	1.44309	0.0128517	0.265354	-1.91401	down
MW0054562	1-(1Z-hexadecenyl)-sn-glycero-3-phosphocholine	GP	PC	C24H50NO6P	2	0.8791	-	7440.72	7962.33	9669.21	3229.77	3013.16	1750.5	1.39298	0.00345206	3.13661	1.64921	up
MW0152405	Leu-Leu-Ser-Pro-Tyr	Amino acid and Its metabolites	Small Peptide	C29H45N5O8	2	0.8593	-	4284.27	4102.22	3326.34	9882.17	14221.9	10607	1.43738	0.0248952	0.337437	-1.56731	down
MW0155873	Pro-Gly-Val	Amino acid and Its metabolites	Small Peptide	C12H21N3O4	2	0.8511	-	7293.04	6351.85	7492.42	8520.76	8551.98	7968.58	1.24214	0.0456736	0.844097	-0.244519	down
MW0108899	N-pentadecanoyl-L-Homoserine lactone	Amino acid and Its metabolites	Amino acid derivatives	C19H35NO3	2	0.8501	-	27084.8	30370.1	32397.9	20805.8	24417.7	17184.6	1.26276	0.0279262	1.43976	0.52583	up
MW0168303	N-Oleoyl-L-Serine	Amino acid and Its metabolites	Amino acid derivatives	C21H39NO4	2	0.8501	-	109506	129526	142723	65423.3	81874.4	55863.2	1.36516	0.00957558	1.87908	0.910025	up
MW0146144	Asp-Ile-Glu	Amino acid and Its metabolites	Small Peptide	C15H25N3O8	2	0.8317	-	5400.05	6584.43	9925.55	15557.4	15267.7	14208.9	1.32556	0.0219834	0.486522	-1.03942	down
MW0012369	14Z,17Z,20Z,23Z,26Z,29Z-dotriacontahexaenoic acid	FA	Oxidized lipids	C32H52O2	2	0.8255	-	14052.7	17660.6	15433.3	28060.7	27221.6	23288.1	1.39849	0.00597167	0.600056	-0.736832	down
MW0145298	Arg-Asp-Leu-Tyr-Ser	Amino acid and Its metabolites	Small Peptide	C28H44N8O10	2	0.8254	-	1058.95	707.328	1229.84	3934.17	4802.19	3822.78	1.43676	0.00296206	0.23856	-2.06757	down
MW0112036	(1S,2R,4aR,6aS,6bR,12aS,12bR,14bR)-1,2,4a,6a,6b,9,12a-heptamethyl-1,3,4,4a,5,6,6a,6b,7,8,8a,11,12,12a,12b,14b-hexadecahydropicen-13(2H)-one	Aldehyde,Ketones,Esters	Ketones	C29H44O	2	0.8236	-	12769.7	12466.3	15619.3	18108.4	21446.8	17666.5	1.28969	0.0261349	0.713983	-0.486039	down
MW0150979	His-Ile-Phe-Glu	Amino acid and Its metabolites	Small Peptide	C26H36N6O7	2	0.8225	-	788.624	626.434	788.773	7924.38	7681.53	6739.19	1.47614	0.00241245	0.098627	-3.34187	down
MW0052438	DL-alpha-Tocopherol	Alcohol and amines	Alcohols	C29H50O2	2	0.8114	-	8838.19	7875.1	7646.86	11389.8	10509.9	9250.72	1.27241	0.0464912	0.782018	-0.354727	down
MW0159233	Val-Val-Asn-Trp-Asp	Amino acid and Its metabolites	Small Peptide	C29H41N7O9	2	0.8105	-	702.457	1152.69	624.398	5765.61	5347.35	5180.73	1.45153	4.41404e-05	0.152178	-2.71616	down
MW0152411	Leu-Lys-Ala-Val-Val	Amino acid and Its metabolites	Small Peptide	C25H48N6O6	2	0.8061	-	10640.1	13561	13442.3	8549.37	10460.4	7350.83	1.20686	0.0461421	1.42802	0.514015	up
MW0147116	Carmamycin A	Others	Others	C25H45N3O6S	2	0.8017	-	1902.39	2062.91	1800.78	4446.62	4036.7	3588.16	1.45338	0.00877171	0.477662	-1.06594	down
MW0124143	Fluphenazine sulfoxide	Heterocyclic compounds	Heterocyclic compounds	C22H26F3N3O2S	2	0.7951	-	279749	196455	209318	420525	363316	470470	1.36339	0.0100417	0.546534	-0.871618	down
MW0155253	Phe-Leu-Leu-Val-Phe	Amino acid and Its metabolites	Small Peptide	C35H51N5O6	2	0.7894	-	3523.97	4650.62	4455.79	1383.43	2107.88	752.512	1.30525	0.00616757	2.97618	1.57346	up
MW0141631	17-phenyl trinor PGF2 cyclohexyl amide	Hormones and hormone related compounds	Hormones and hormone related compounds	C29H43NO4	2	0.7822	-	61485	69574.1	80508	103269	127603	95690.6	1.29894	0.0371675	0.647862	-0.626241	down
MW0158928	Val-Asn-Tyr-Val-Asn	Amino acid and Its metabolites	Small Peptide	C27H41N7O9	2	0.7816	-	10458.8	8365.76	13895.1	19657	21616	17643.2	1.31042	0.014501	0.55536	-0.848504	down
MW0149945	Glu-Asp-Gln-Asp	Amino acid and Its metabolites	Small Peptide	C18H27N5O12	2	0.7805	-	25446.8	18891	27646.1	13949.7	12348.4	9696.13	1.34334	0.0285209	1.99988	0.99991	up
MW0145281	Arg-Asn-Phe	Amino acid and Its metabolites	Small Peptide	C19H29N7O5	2	0.7761	-	5125.71	5198.38	5672.62	4585.73	4861.68	4548.07	1.29114	0.0394478	1.14299	0.192814	up
MW0150922	His-Glu-Leu	Amino acid and Its metabolites	Small Peptide	C17H27N5O6	2	0.7746	-	13612.2	9653.82	9841.43	21687.6	15804.7	20521.6	1.3176	0.0237363	0.570681	-0.809244	down
MW0158148	Trp-Glu-Phe	Amino acid and Its metabolites	Small Peptide	C25H28N4O6	2	0.7696	-	9956.92	7748.79	10229.3	6249.74	5802.5	5594.94	1.36356	0.0419201	1.58297	0.662635	up
MW0155855	Pro-Glu-Ile	Amino acid and Its metabolites	Small Peptide	C16H27N3O6	2	0.7656	-	345780	317369	342428	375265	376026	355454	1.23001	0.0436226	0.90859	-0.138299	down
MW0152494	Leu-Ser-Leu-Pro-Glu	Amino acid and Its metabolites	Small Peptide	C25H43N5O9	2	0.7648	-	3055.73	2786.59	4312.93	5462.08	7696.21	5727.83	1.29513	0.0327706	0.53771	-0.8951	down
MW0125788	Nialamide	Alcohol and amines	Amines	C16H18N4O2	2	0.7647	-	159826	104227	112675	214125	162026	221780	1.22003	0.0449874	0.630051	-0.66646	down
MW0139668	Deoxyschizandrin	Heterocyclic compounds	Heterocyclic compounds	C24H32O6	2	0.7633	-	1.39462e+06	978359	1.06936e+06	2.00527e+06	1.45947e+06	1.96834e+06	1.2494	0.0427719	0.633588	-0.658382	down
MW0145330	Arg-Gln-Phe	Amino acid and Its metabolites	Small Peptide	C20H31N7O5	2	0.7612	-	3113.95	2699.88	3493.63	6269.05	6589.61	6902.75	1.44672	0.000375588	0.470992	-1.08623	down
MW0125895	Norquetiapine	Heterocyclic compounds	Heterocyclic compounds	C17H17N3S	2	0.7606	-	7902.34	4699.36	5394.44	11604.9	9842.94	12411.6	1.31935	0.0144654	0.531496	-0.911868	down
MW0106254	Cys-Glu-Arg	Amino acid and Its metabolites	Small Peptide	C14H26N6O6S1	2	0.7581	-	5668.18	6049.96	5070.92	2148.9	4180.32	3611.09	1.18967	0.0455424	1.68899	0.756159	up
MW0159100	Val-Lys-Tyr	Amino acid and Its metabolites	Small Peptide	C20H32N4O5	2	0.7578	-	10696.9	8070.65	12364.5	24918.6	25416.3	24323.9	1.42375	0.00500947	0.416991	-1.26191	down
MW0139445	Psoromic acid	Organic acid and Its derivatives	Organic acid and Its derivatives	C18H14O8	2	0.7561	-	1857.57	1285.79	1801.49	11577.6	11299	8853.53	1.464	0.00722667	0.155841	-2.68185	down
MW0144714	Ala-Pro-Leu	Amino acid and Its metabolites	Small Peptide	C14H25N3O4	2	0.7547	-	8143.16	11676.8	12301.4	17376.3	20927.6	15472.4	1.26231	0.026453	0.597313	-0.743441	down
MW0155154	Phe-Gln-Ala-Arg	Amino acid and Its metabolites	Small Peptide	C23H36N8O6	2	0.7544	-	30210	29577.8	28236.6	32636.9	35507.4	34472.2	1.37009	0.0117829	0.8578	-0.221286	down
MW0145377	Arg-His-Ser	Amino acid and Its metabolites	Small Peptide	C15H26N8O5	2	0.7543	-	538.926	763.464	838.471	5468.17	5188.87	5018.72	1.46374	2.62134e-05	0.136571	-2.87227	down
MW0152547	Leu-Tyr-Phe-Lys	Amino acid and Its metabolites	Small Peptide	C30H43N5O6	2	0.7537	-	6047.04	3825.09	7986.45	22612.7	25904.6	15670.5	1.37404	0.023816	0.278224	-1.84568	down
MW0151859	THOS Streptonigrin	Heterocyclic compounds	Heterocyclic compounds	C28H27N5O7	2	0.7527	-	10440.6	7499.44	10949.5	4820.23	4928.42	3538.99	1.36423	0.0266418	2.17417	1.12046	up
MEDP2121	Pentadecylamine	Alcohol and amines	Amines	C15H33N	2	0.7525	-	2477.74	2898.23	1945.79	20718.3	28016.8	17060.9	1.46075	0.0255144	0.11128	-3.16774	down
MW0170049	beta-DIHYDROROTENONE	Benzene and substituted derivatives	Benzene and substituted derivatives	C23H24O6	2	0.7519	-	17476.6	15587	16822.8	34537.4	37841.9	32801.2	1.46648	0.00278826	0.474292	-1.07615	down
MW0153593	Met-Leu-Asn	Amino acid and Its metabolites	Small Peptide	C15H28N4O5S1	2	0.7507	-	3345.31	2122.44	1316.63	4141.4	4923.87	4365.71	1.20741	0.0492491	0.505129	-0.985277	down
MW0007611	N-{4-[(2S)-3-{[2-(3,4-dichlorophenyl)ethyl]amino}-2-hydroxypropoxy]phenyl}methanesulfonamide	Benzene and substituted derivatives	Benzene and substituted derivatives	C18H22Cl2N2O4S	2	0.7493	-	26086.4	23720.4	28115.6	18693.2	18977.5	18383.3	1.41593	0.027222	1.39013	0.47522	up
MW0152949	Lys-Glu-Arg-Phe-Ala	Amino acid and Its metabolites	Small Peptide	C29H47N9O8	2	0.7489	-	1580.28	1508.19	1355.75	3998.79	3447.85	2535	1.39924	0.0465821	0.44524	-1.16734	down
MW0158888	Val-Arg-Ala-Glu	Amino acid and Its metabolites	Small Peptide	C19H35N7O7	2	0.7486	-	14272.2	10354.1	12728.4	17792.5	18952	20750.4	1.33973	0.0110627	0.649705	-0.622143	down
MW0152279	Leu-Cys-Phe	Amino acid and Its metabolites	Small Peptide	C18H27N3O4S1	2	0.7481	-	1235.17	1887.44	2034.15	2878.95	2969.44	2708.46	1.26081	0.0343867	0.602649	-0.730611	down
MW0151442	Ile-Gly-Val	Amino acid and Its metabolites	Small Peptide	C13H25N3O4	2	0.7462	-	2054.81	1555.82	2106.16	5433.6	4729.65	4323.35	1.43734	0.00380923	0.394626	-1.34144	down
MW0144704	Ala-Pro-Ala	Amino acid and Its metabolites	Small Peptide	C11H19N3O4	2	0.7462	-	2582.06	2388.21	2801.39	1376.73	1929.29	1474.18	1.34758	0.0113675	1.6258	0.701152	up
MW0105696	Arginyl-Cysteine	Amino acid and Its metabolites	Small Peptide	C9H19N5O3S	2	0.7445	-	738.257	779.392	835.961	2264.53	2435.97	1621.82	1.43052	0.0319338	0.37227	-1.42558	down
MW0158275	Trp-Tyr-Leu	Amino acid and Its metabolites	Small Peptide	C26H32N4O5	2	0.7427	-	26376.6	20473.9	26850.2	45641.2	49329.4	47177.6	1.4288	0.00217603	0.518478	-0.947646	down
MW0157636	Thr-Glu-Met	Amino acid and Its metabolites	Small Peptide	C14H25N3O7S1	2	0.7417	-	16028.1	12666.7	15610	58443.5	60758.1	56327.9	1.47169	1.66506e-05	0.252406	-1.98618	down
MW0155367	Phe-Trp-Glu	Amino acid and Its metabolites	Small Peptide	C25H28N4O6	2	0.7371	-	8991.15	7652.81	8272.67	10244.5	9472.2	9658.99	1.26252	0.0403494	0.848205	-0.237515	down
MW0154346	N-dodecanoyl-L-Homoserine lactone-3-hydrazone-fluorescein	Amino acid and Its metabolites	Amino acid derivatives	C37H40N4O8S	2	0.7352	-	3436.49	2682.51	2647.52	1547.81	1322.06	1389.51	1.42314	0.0223231	2.05816	1.04136	up
MW0145757	Asn-Gly-Pro-Val-Glu	Amino acid and Its metabolites	Small Peptide	C21H34N6O9	2	0.7344	-	23509	21836.3	24192	6437.02	6814.71	6811.01	1.47769	0.00134976	3.466	1.79327	up
MW0152344	Leu-Gly-His-Phe-Met	Amino acid and Its metabolites	Small Peptide	C28H41N7O6S	2	0.7326	-	3324	4054.38	5772.11	8642.12	12846	9967.74	1.34296	0.0207055	0.418061	-1.25822	down
MW0145474	Arg-Phe-Val-Asp	Amino acid and Its metabolites	Small Peptide	C24H37N7O7	2	0.7321	-	1791.15	1396.96	1622.15	3524.42	4669.52	3051.18	1.40295	0.0404215	0.427765	-1.22511	down
MW0139814	Taspine	Heterocyclic compounds	Heterocyclic compounds	C20H19NO6	2	0.7295	-	18428.8	15299.6	16639.2	22684.7	21727.1	24624.6	1.37202	0.0075562	0.72958	-0.454861	down
MW0151365	Ile-Asp-Gly	Amino acid and Its metabolites	Small Peptide	C12H21N3O6	2	0.7184	-	9172.7	8835.37	8832.35	4112.14	6092.89	3274.87	1.31869	0.0314953	1.99114	0.993597	up
MW0124404	Indirubin-3'-monoxime	Benzene and substituted derivatives	Benzene and substituted derivatives	C16H11N3O2	2	0.7184	-	8975.69	8004.39	9854.45	5945.62	7106.95	6141.43	1.33211	0.0216101	1.39807	0.483435	up
MW0138933	Methoxyvone	Aldehyde,Ketones,Esters	Ketones	C17H14O3	2	0.7169	-	7340.97	6435.51	6842.99	8959.26	10042	8447.73	1.35759	0.0221487	0.751194	-0.412743	down
MW0141365	13,14-dihydro-16,16-difluoro PGJ2	Hormones and hormone related compounds	Hormones and hormone related compounds	C20H30F2O4	2	0.716	-	5323.25	4925.22	6403.33	11581.1	12763.9	11405.5	1.44291	0.000491322	0.465778	-1.10228	down
MW0152285	Leu-Gln-Asp	Amino acid and Its metabolites	Small Peptide	C15H26N4O7	2	0.7141	-	16256.6	15101.4	16735.3	12735.9	12456	10925	1.37331	0.00615921	1.33161	0.413167	up
MW0150831	His-Ala-Val-Asp	Amino acid and Its metabolites	Small Peptide	C18H28N6O7	2	0.7132	-	27695	25668.8	29429.6	33891.4	31557.5	30905.1	1.25039	0.0345998	0.859263	-0.218829	down
MW0149808	Gln-Ser-Tyr-Phe-Val	Amino acid and Its metabolites	Small Peptide	C31H42N6O9	2	0.7104	-	14795.4	13494.4	16086.2	4105.14	3931.75	4167.73	1.47529	0.00453889	3.636	1.86235	up
MW0158884	Val-Ala-Val	Amino acid and Its metabolites	Small Peptide	C13H25N3O4	2	0.7094	-	3836.55	8499.23	7910.03	13583.7	16919.9	14300	1.24789	0.0132512	0.451879	-1.14599	down
MW0156883	Ser-Phe-Val-Lys	Amino acid and Its metabolites	Small Peptide	C23H37N5O6	2	0.7071	-	5299.6	3197.24	5789.24	14814.4	17629.9	16272.7	1.4159	0.00054352	0.293247	-1.76981	down
MW0155251	Phe-Leu-His	Amino acid and Its metabolites	Small Peptide	C21H29N5O4	2	0.6913	-	2076.2	2382.61	4955.08	12333.3	12199.7	14521.9	1.38204	0.00131107	0.241043	-2.05264	down
MW0150462	Gly-Pro-Asp	Amino acid and Its metabolites	Small Peptide	C11H17N3O6	2	0.689	-	32075.1	34708.8	35874.1	42624.8	40898.4	39860.4	1.36057	0.00966442	0.832024	-0.265304	down
MW0142253	2-Arachidonoylglycerol-d8	Others	Others	C23H38O4	2	0.6875	-	42698.8	34483.9	50958.9	18484.4	20295.6	20960.2	1.41307	0.0380949	2.14498	1.10096	up
MW0007334	HPF	Others	Others	C26H16O6	2	0.6799	-	62649.8	65112.4	63709.9	39751.9	43989.3	40154.4	1.46274	0.000634823	1.54543	0.628009	up
MW0149629	Gln-Arg-Val-Met-Phe	Amino acid and Its metabolites	Small Peptide	C30H49N9O7S	2	0.6766	-	568.021	831.856	580.824	4008.9	4549.15	3450.03	1.46045	0.00591445	0.164947	-2.59992	down
MW0010327	(1S,2R,4aR,6aR,6bS,12aS,14bR)-1,2,4a,6a,6b,9,12a-Heptamethyl-1,2,3,4,4a,5,6,6a,6b,7,8,8a,11,12,12a,14b-hexadecahydropicene	Others	Hydrocarbon derivatives	C29H44	2	0.6761	-	19291.8	20674.7	21973.6	12465.6	13508.2	8417.14	1.32355	0.0138855	1.80106	0.848847	up
MW0149929	Glu-Asn-Gly	Amino acid and Its metabolites	Small Peptide	C11H18N4O7	2	0.6708	-	37587.5	37044.7	40542.1	49551.8	51450.5	50460.3	1.44295	0.00230617	0.760415	-0.395142	down
MW0157732	Thr-Lys-Met-Val-Glu	Amino acid and Its metabolites	Small Peptide	C25H46N6O9S	2	0.6679	-	36010.7	32362.1	35576.6	43092.7	43604.8	43139.4	1.41816	0.0158162	0.800616	-0.320818	down
MW0151041	His-Phe-Gln-Asp	Amino acid and Its metabolites	Small Peptide	C24H31N7O8	2	0.6505	-	3277.75	3742.74	3946.49	6911.13	6809.13	5070.96	1.35782	0.0378083	0.583623	-0.776891	down
MW0103118	Vitamin E	CoEnzyme and vitamins	CoEnzyme and vitamins	C29H50O2	2	0.6469	-	8889.84	7585.02	8651.46	10089.5	13190.1	11942.5	1.29542	0.0476223	0.713368	-0.487281	down
MW0159139	Val-Pro-Glu-Lys-Lys	Amino acid and Its metabolites	Small Peptide	C27H49N7O8	2	0.6386	-	784.16	1240.43	796.292	2592.87	2772.33	1995.76	1.38721	0.0087739	0.383223	-1.38375	down
MW0014935	6,10,14-Trimethylpentadecan-2-one	Aldehyde,Ketones,Esters	Ketones	C18H36O	2	0.6312	-	390668	404085	366118	352963	351653	322511	1.21894	0.0409885	1.13021	0.176592	up
MW0146329	Asp-Abu-OH	Amino acid and Its metabolites	Amino acid derivatives	C13H14N2O8	2	0.6304	-	20967.7	25712.2	26053.7	36498.6	41259.5	33140.4	1.34583	0.0146833	0.655857	-0.608548	down
MW0159058	Val-Leu-Asp-Phe-Glu	Amino acid and Its metabolites	Small Peptide	C29H43N5O10	2	0.63	-	20470.4	20764.3	18944.7	35007.9	35115.2	44122.7	1.432	0.0237672	0.526753	-0.924801	down
MW0168626	5(Z),8(Z),11(Z)-Eicosatrienoic Acid methyl ester	Aldehyde,Ketones,Esters	Esters	C21H36O2	2	0.6222	-	14165.3	14125.5	15122.8	3051.24	3908.78	2523.46	1.45899	3.69161e-05	4.57782	2.19466	up
MW0144781	Ala-Tyr-Ser	Amino acid and Its metabolites	Small Peptide	C15H21N3O6	2	0.6204	-	3830.75	3429.27	3509.52	1156.63	1140.45	1472.01	1.45942	0.000154557	2.85733	1.51467	up
MW0157788	Thr-Pro-Ser-Cys-Asn	Amino acid and Its metabolites	Small Peptide	C19H32N6O9S	2	0.5625	-	12754.6	10515.9	13546.7	18343.9	17188.4	15361	1.29182	0.020267	0.723417	-0.4671	down
MW0107590	Isopropyl dodecylfluorophosphonate	Aldehyde,Ketones,Esters	Esters	C15H32FO2P	2	0.5592	-	5559.35	7855.84	7163.34	12005.1	13650.5	11544.4	1.37626	0.00408731	0.553186	-0.854164	down
MW0110227	Tyr-Tyr-Lys	Amino acid and Its metabolites	Small Peptide	C24H32N4O6	2	0.528	-	5412.09	5831.91	4500.52	3801.44	3524.65	2335.93	1.21959	0.0281499	1.62953	0.704452	up
MW0154302	Narbonolide	Heterocyclic compounds	Heterocyclic compounds	C20H32O5	3	0.9314	-	2.69e+06	1.70137e+06	1.93681e+06	4.14757e+06	2.91404e+06	4.22412e+06	1.26195	0.0388779	0.560725	-0.834634	down
MW0161021	(2S)-2-ammonio-3-(5-hydroxy-1H-indol-3-yl)propanoate	Others	Others	C11H12N2O3	3	0.9307	-	4584.37	4259.97	4925.95	5726.95	6055.8	5337.97	1.31893	0.0170303	0.804306	-0.314184	down
MW0161466	WURCS=2.0/2,2,1/[a2122h-1x_1-5][a212h-1a_1-5]/1-2/a6-b1	Alcohol and amines	Alcohols	C11H20O10	3	0.9156	-	8975.75	7090.77	9800.75	3887.06	4707.7	3483.55	1.3983	0.0164931	2.14163	1.09871	up
MW0161650	aldehydo-N-acetyl-D-mannosamine 6-phosphate	Organic acid and Its derivatives	Organic acid and Its derivatives	C8H16NO9P	3	0.9004	-	3851.33	5003.11	6069.4	11275.1	10092.2	8970.35	1.36475	0.00513463	0.491925	-1.02349	down
MW0149237	Fluoroacetic acid	Organic acid and Its derivatives	Organic acid and Its derivatives	C2H3FO2	3	0.8906	-	210555	181115	219078	144388	164283	162998	1.2949	0.0362517	1.29486	0.3728	up
MW0143744	6,8a-Seco-6,8a-deoxy-5-oxoavermectin''2b''aglycone	Aldehyde,Ketones,Esters	Ketones	C33H48O8	3	0.8639	-	1001.36	1523.06	1627.83	5229.58	4477.84	3649.02	1.40903	0.0115221	0.310879	-1.68557	down
MW0142827	3beta,5beta-Ketotriol	Aldehyde,Ketones,Esters	Ketones	C27H44O4	3	0.8638	-	7179.99	8138.26	2355.88	15038.4	12191.2	18445.7	1.17845	0.0214055	0.386952	-1.36977	down
MW0050034	1-Stearoyl-2-arachidonoyl-SN-glycerol	GL	DG	C41H72O5	3	0.8598	-	4333.81	5225.21	6916.63	3533.47	1653.47	1260.25	1.23373	0.0320001	2.55548	1.35359	up
MW0059297	PE-NMe(15:0/18:0)	GP	PE	C39H78NO8P	3	0.8504	-	168427	183389	191136	45102.7	9741.95	46807.1	1.29859	0.00149131	5.3413	2.41719	up
MW0142291	Methyl-D-erythritol Phosphate	Organic acid and Its derivatives	Organic acid and Its derivatives	C5H13O7P	3	0.8489	-	19220.2	16451.9	18039.8	20239.1	22270	20209.3	1.21353	0.0477255	0.856397	-0.223649	down
MW0126738	tetrahydropteroyltri-L-glutamate	Aldehyde,Ketones,Esters	Esters	C29H37N9O12	3	0.8204	-	3249.06	1809.81	2461.59	1177.37	941.391	630.896	1.31964	0.0480553	2.73505	1.45157	up
MW0167607	[(2S)-2-[(6Z,9Z,12Z)-octadeca-6,9,12-trienoyl]oxy-3-[(Z)-octadec-9-enoyl]oxypropyl] (4Z,7Z,10Z,13Z,16Z,19Z)-docosa-4,7,10,13,16,19-hexaenoate	GL	TG	C61H98O6	3	0.8132	-	11366.5	18921.6	19819.3	39719.6	31159.4	40304.6	1.32553	0.0071504	0.450674	-1.14984	down
MW0056850	1-Pentadecanoyl-2-hexadecanoyl-sn-glycero-3-phosphocholine	GP	PC	C39H78NO8P	3	0.7705	-	729054	474739	850719	331031	142297	201041	1.3083	0.0349772	3.04657	1.60719	up
MW0142008	2,3-Dihydroxy-2'-carboxybiphenyl	Benzene and substituted derivatives	Benzene and substituted derivatives	C13H10O4	3	0.7457	-	88483.8	80557.6	94219.8	104071	104579	99359.3	1.26409	0.0478401	0.85472	-0.226476	down
MW0059257	PE-NMe(14:0/22:4(7Z,10Z,13Z,16Z))	GP	PE	C42H76NO8P	3	0.7428	-	28220.2	25123.7	26223.3	1893.29	3613.51	10811.9	1.29958	0.0102724	4.87583	2.28565	up
MW0060402	PE-NMe2(18:2(9Z,12Z)/20:2(11Z,14Z))	GP	PE	C45H82NO8P	3	0.7335	-	17157.2	34140.1	38674.5	72272.9	59651.5	81751.3	1.26464	0.0108125	0.421067	-1.24788	down
MW0060468	PE-NMe2(18:3(9Z,12Z,15Z)/22:2(13Z,16Z))	GP	PE	C47H84NO8P	3	0.727	-	14526.2	8651.91	13568.4	49979	53195.4	60586.5	1.44405	0.000982558	0.224392	-2.15591	down
MW0169920	Thioinosinic acid	Nucleotide and Its metabolites	Nucleotide and Its metabolites	C10H13N4O7PS	3	0.7133	-	11795.9	13877	10987.5	7604.75	8101.5	8774.37	1.37489	0.0291628	1.49753	0.582582	up
MW0059312	PE-NMe(15:0/22:0)	GP	PE	C43H86NO8P	3	0.6944	-	28486.7	15907.6	18301.4	10102.6	3126.61	1318.52	1.20477	0.032113	4.30964	2.10757	up
MW0069920	TG(15:0/22:6(4Z,7Z,10Z,13Z,16Z,19Z)/20:5(5Z,8Z,11Z,14Z,17Z))	GL	TG	C60H94O6	3	0.6778	-	23051.5	27606.6	29349.1	51068.8	42484.8	55358.2	1.39344	0.013006	0.537279	-0.896257	down
MW0059285	PE-NMe(14:1(9Z)/22:2(13Z,16Z))	GP	PE	C42H78NO8P	3	0.6505	-	51437.2	68002.4	61427.7	1612.66	3864.85	9709.21	1.38582	0.00214342	11.9096	3.57405	up
MW0162331	[(2R,3R,4S,5R,6R)-5-amino-3,4-dihydroxy-6-methyloxan-2-yl] [hydroxy-[[3-hydroxy-5-(5-methyl-2,4-dioxopyrimidin-1-yl)oxolan-2-yl]methoxy]phosphoryl] hydrogen phosphate	Others	Others	C16H27N3O14P2	3	0.6501	-	4499.75	7168.34	5224.19	10373.5	10626.5	8681.26	1.3083	0.0151536	0.569123	-0.813187	down
MW0061026	Pentadecanal	FA	Others	C15H30O	3	0.6333	-	6698.61	8791.05	6781.63	24856.9	33720.5	21552	1.43573	0.0300806	0.277941	-1.84715	down
MW0074727	TG(18:0/22:5(4Z,7Z,10Z,13Z,16Z)/16:1(9Z))	GL	TG	C59H102O6	3	0.6133	-	15473.8	10357.8	7087.45	24136.4	23411.8	24179	1.30973	0.0326579	0.458948	-1.1236	down
MW0161372	2-Phenylethyl D-glucopyranoside	Alcohol and amines	Alcohols	C14H20O6	3	0.6108	-	2088.15	2480.41	2629.26	1151.96	1925.32	1121.92	1.23454	0.0414299	1.71409	0.777445	up
MW0109560	S-(Formylmethyl)glutathione	Amino acid and Its metabolites	Small Peptide	C12H19N3O7S	3	0.6076	-	1848.65	2173.99	2512.2	899.178	804.592	1058.79	1.43164	0.0132952	2.3655	1.24214	up
MW0103421	6-Thioxanthine 5'-monophosphate	Nucleotide and Its metabolites	Nucleotide and Its metabolites	C10H13N4O8PS	3	0.5442	-	12693.1	11746.8	13354.8	1794.9	2864.49	4605.63	1.39099	0.00162168	4.07929	2.02832	up
MW0105049	3-Hydroxylidocaine	Amino acid and Its metabolites	Amino acid derivatives	C14H22N2O2	3	0.535	-	1323.55	2912.74	1862.36	5469.11	9515.95	8913.4	1.36133	0.0303213	0.25519	-1.97036	down
MW0063730	Tangeraxanthin	Terpenoids	Triterpene	C34H44O2	3	0.8343	-	23079.7	25781.5	23344.9	41187.5	52537.8	37998.5	1.39756	0.0416783	0.548163	-0.867324	down
MW0143259	4'-Apo-beta-carotenal	Others	Carotenoids	C35H46O	3	0.8218	-	6810.73	7845.56	8737.43	2904.5	4054.42	1994.49	1.35669	0.00418398	2.61283	1.38561	up
MW0133910	5,6,7,8-tetrahydroxy-2-(3,4,5-trihydroxyphenyl)-3,4-dihydro-2H-1-benzopyran-4-one	Benzene and substituted derivatives	Benzene and substituted derivatives	C15H12O9	3	0.7508	-	2408.83	2002.98	2278.34	990.323	1270.7	723.348	1.36323	0.00426258	2.24173	1.16461	up
MW0108913	N-Stearoyl GABA	Amino acid and Its metabolites	Amino acid derivatives	C22H43NO3	3	0.7154	-	2131.01	2721.72	2614.68	9678.07	10673.7	6018.58	1.41339	0.0448998	0.283174	-1.82024	down
MW0014726	5beta-Cholestane-3alpha,7alpha,24,26-tetrol	Alcohol and amines	Alcohols	C27H48O4	3	0.7045	-	26753.4	31162.8	33201.2	37088.1	39696.4	36833.1	1.25321	0.0406417	0.801966	-0.318386	down
MW0013307	24-Methylenepollinastanone	Aldehyde,Ketones,Esters	Ketones	C29H46O	3	0.6875	-	872695	1.01055e+06	828117	1.2024e+06	1.24602e+06	1.04236e+06	1.2511	0.0355502	0.776722	-0.364529	down
MW0054587	LPE(0:0/22:0)	GP	LPE	C27H56NO7P	3	0.6858	-	2480.12	2053.46	1803.47	3097.33	4058.26	3870.04	1.35508	0.0155538	0.574757	-0.798977	down
MW0049109	Cyclopassifloic acid C	Organic acid and Its derivatives	Organic acid and Its derivatives	C31H52O7	3	0.6849	-	3117.85	3654.77	3891.62	962.751	2365.92	1683.92	1.2394	0.0246009	2.12749	1.08915	up
MW0118702	2-Methyl-1-hydroxybutyl-ThPP	Heterocyclic compounds	Heterocyclic compounds	C17H29N4O8P2S+	3	0.6615	-	1758.38	1739.36	2734.53	5316.92	4121.25	4741.56	1.37159	0.00516629	0.439519	-1.186	down
MW0146521	Bacteriohopanetetrol cyclitol ether	Steroids	Steroid	C41H73NO8	3	0.659	-	32685.6	26553.3	27847.2	5805.7	2209.14	4809.56	1.41475	0.00105342	6.79066	2.76355	up
MW0142144	(1R,2S,13S,16S,17S,19R,20R,22S,25S,27S)-1,2,24,24-tetramethyl-8,9-bis(3-methylbut-2-enyl)-22-(2-methylprop-1-enyl)-18,21,23,26-tetraoxa-4-azaoctacyclo[14.13.0.02,13.03,11.05,10.017,19.017,27.020,25]nonacosa-3(11),5(10),6,8-tetraen-16-ol	Heterocyclic compounds	Heterocyclic compounds	C42H57NO5	3	0.6522	-	2456.74	3822.85	3539.62	1415.55	1255.12	1376.83	1.41344	0.0421363	2.426	1.27858	up
MW0011450	(6R,8Z)-6-Hydroxy-3-oxotetradecenoic acid	FA	Oxidized lipids	C14H24O4	3	0.6492	-	5271.56	5702.34	4749.02	7098.75	7359.02	6368.75	1.33602	0.013813	0.754947	-0.405552	down
MW0014392	4a-Carboxy-4b-methyl-5a-cholesta-8,24-dien-3b-ol	Alcohol and amines	Alcohols	C29H46O3	3	0.6352	-	2636.27	2935.45	2795.61	5031.97	5040.93	4237.7	1.43773	0.0113901	0.584695	-0.774244	down
MW0013064	2(R)-hydroxyicosanoic acid	FA	Oxidized lipids	C20H40O3	3	0.6194	-	109672	103298	94459.6	142948	137780	117709	1.29475	0.0381876	0.771588	-0.374097	down
MW0011590	Tocotrienol	Benzene and substituted derivatives	Benzene and substituted derivatives	C26H38O2	3	0.6129	-	16292.6	16971.9	15233.8	21119.8	19763	18370.1	1.32337	0.0255614	0.818499	-0.288948	down
MW0014340	4,4-Dimethyl-14a-formyl-5a-cholesta-8,24-dien-3b-ol	Alcohol and amines	Alcohols	C30H48O2	3	0.5919	-	199752	229379	203353	302427	291157	248717	1.31521	0.0307495	0.750899	-0.413309	down
MW0141756	(2E)-4-hydroxy-3-methylbut-2-en-1-yl trihydrogen diphosphate	Organic acid and Its derivatives	Phosphoric acids	C5H12O8P2	3	0.5385	-	13499.1	17085.9	10212.4	34918.2	33713.3	32758.3	1.41118	0.00562087	0.402382	-1.31336	down
MW0010396	gamma-Terpinene	Others	Hydrocarbon derivatives	C10H16	2	0.7576	99-85-4	36717.3	36252.8	46319.6	52530.4	61905.4	52825.9	1.28411	0.0238527	0.713192	-0.487638	down
MEDN1426	9(S),12(S),13(S)-TriHOME	FA	Oxidized lipids	C18H34O5	1	0.7717	97134-11-7	9327.56	9829.64	10698.8	4585.71	3723.44	3241.61	1.44287	0.000407056	2.58476	1.37003	up
MW0108118	Malic acid	Amino acid and Its metabolites	Amino acid derivatives	C4H6O5	1	0.9594	97-67-6	59979.5	57146.5	64052.3	88469.6	80155.3	92415.7	1.41757	0.00669613	0.694062	-0.526864	down
MW0108616	2-Acetamido-3-hydroxypropanoic acid	Amino acid and Its metabolites	Amino acid derivatives	C5H9NO4	2	0.722	97-14-3	87007.6	79387.6	86076.2	62071.9	64897.8	60276.3	1.43628	0.00356184	1.34834	0.431185	up
MW0009902	Thenylchlor	Benzene and substituted derivatives	Benzene and substituted derivatives	C16H18ClNO2S	3	0.6858	96491-05-3	191631	200169	205188	234986	253908	225778	1.34961	0.025717	0.835332	-0.259578	down
MW0156204	Pterostilbene Phosphate	Benzene and substituted derivatives	Benzene and substituted derivatives	C16H17O6P	2	0.7347	959699-21-9	12251	11211.1	13826.6	17888.9	22465.7	17308.8	1.33764	0.0360086	0.646662	-0.628916	down
MW0139397	Pracinostat	Heterocyclic compounds	Heterocyclic compounds	C20H30N4O2	2	0.6903	929016-96-6	2101.04	1313.82	1837.2	3461.76	4737.61	3194.58	1.34227	0.0325844	0.460951	-1.11731	down
MW0005838	6-Phosphogluconic acid	Organic acid and Its derivatives	Organic acid and Its derivatives	C6H13O10P	2	0.6781	921-62-0	762977	787546	848147	992767	1.06728e+06	1.00101e+06	1.40586	0.00314497	0.783607	-0.351797	down
MW0169625	Palmitoleoyl 3-carbacyclic Phosphatidic Acid	FA	Others	C20H37O5P	2	0.7818	910228-13-6	5152.77	8041.79	4507.66	18201.7	15258.4	11600.8	1.34658	0.0227678	0.392851	-1.34795	down
MW0000921	[2-(Dimethoxymethyl)-1-heptenyl]benzene	Benzene and substituted derivatives	Benzene and substituted derivatives	C16H24O2	3	0.7985	91-87-2	2334.17	2606.7	2774.58	4067.16	5303.48	4338.76	1.401	0.0238355	0.562786	-0.829342	down
MW0117304	1-Pyrroline-4-hydroxy-2-carboxylate	Heterocyclic compounds	Heterocyclic compounds	C5H7NO3	1	0.9443	9054-77-7	204044	222038	251808	163853	172435	179025	1.33942	0.0494196	1.31549	0.395602	up
MEDN0602	Deoxyguanosine 5'-monophosphate(dGMP)	Nucleotide and Its metabolites	Nucleotide and Its metabolites	C10H14N5O7P	1	0.909	902-04-5	536825	326681	570593	60268.5	68022.4	84333.6	1.4476	0.0324272	6.74475	2.75377	up
MW0140585	(2R)-2-hydroxy-3-(4-hydroxyphenyl)propanoic acid	Aldehyde,Ketones,Esters	Esters	C9H10O4	3	0.5695	89919-57-3	2234.34	1690.83	2225.2	3277.31	3480.98	3285.16	1.38618	0.0109318	0.612377	-0.707509	down
MW0160014	2'-Deoxyinosine	Nucleotide and Its metabolites	Nucleotide and Its metabolites	C10H12N4O4	1	0.9157	890-38-0	2196.88	2371.08	1818.72	5575.44	6593.73	4646.21	1.43325	0.0186953	0.379811	-1.39665	down
MW0125367	N-(3-Hydroxypropyl)phthalimide	Heterocyclic compounds	Indole and Its derivatives	C11H11NO3	1	0.5721	883-44-3	159770	123516	139773	97478.6	98829.6	89725	1.36004	0.0409545	1.47906	0.564676	up
MW0154480	N-hydroxy-L-tryptophan	Heterocyclic compounds	Heterocyclic compounds	C11H12N2O3	3	0.7151	87843-31-0	44402.4	53651.4	74676.2	79546.3	116275	98660.1	1.20855	0.0445737	0.586557	-0.769658	down
FDATN01006	Sodium pantothenate	Others	Medicine	C9H16NNaO5	1	0.9634	867-81-2	143989	130590	150160	211366	223395	209755	1.44566	0.000778297	0.659005	-0.60164	down
MW0103590	Guanosine-5'-monophosphate	Nucleotide and Its metabolites	Nucleotide and Its metabolites	C10H14N5O8P	1	0.9409	85-32-5 | 128952-18-1 | 29593-02-0	320780	211237	303035	66266.4	79770.4	97265.1	1.42565	0.0223861	3.43216	1.77912	up
MW0009283	Enobosarm	Benzene and substituted derivatives	Benzene and substituted derivatives	C19H14F3N3O3	2	0.6687	841205-47-8	13223	13738	14827.7	16009.8	16801.5	15380.4	1.26817	0.0279641	0.867134	-0.205673	down
MEDP0250	Riboflavin	CoEnzyme and vitamins	CoEnzyme and vitamins	C17H20N4O6	1	0.7931	83-88-5	2906.15	3133.76	3067.29	4523.74	5052.89	4253.47	1.42973	0.0156555	0.658506	-0.602732	down
MW0012351	13-Tetradecynoic acid	FA	Others	C14H24O2	2	0.7612	82909-47-5	483.637	750.482	490.354	1913.83	2636.44	1679.19	1.41481	0.0265728	0.276826	-1.85295	down
MW0122660	2-Amino-1H-purine-6,8-dione	Heterocyclic compounds	Heterocyclic compounds	C5H3N5O2	3	0.697	82014-86-6	16695.3	15573.8	17825.4	19210.6	19902.1	19521	1.317	0.0387297	0.854363	-0.227079	down
MW0149467	Ganoderic acid A	Organic acid and Its derivatives	Organic acid and Its derivatives	C30H44O7	2	0.6922	81907-62-2	9732.42	10299.2	10498.4	12578.2	14923.5	12569.2	1.34345	0.0462741	0.761897	-0.392332	down
MW0006596	Cisapride	Benzene and substituted derivatives	Phenolics	C23H29ClFN3O4	1	0.654	81098-60-4 | 104860-73-3	5948.65	4999.83	4750.42	1111.31	1111.93	1265.57	1.47006	0.00705649	4.49978	2.16985	up
MW0114186	Deoxycytidine diphosphate	Nucleotide and Its metabolites	Nucleotide and Its metabolites	C9H15N3O10P2	2	0.746	800-73-7	30345.3	34410.4	37576.6	18418.9	2111.95	13102.8	1.08364	0.0267539	3.04256	1.60528	up
MEDN0494	8,15-Dihete	FA	Oxidized lipids	C20H32O4	1	0.7497	77667-08-4	2125.35	1232.04	2548.05	5409.82	4185.79	3786.48	1.28774	0.017847	0.441295	-1.18019	down
MW0123431	Coumaperine	Heterocyclic compounds	Heterocyclic compounds	C16H19NO2	3	0.675	76733-91-0	32828.9	32043.8	31848.9	34361.7	34467.8	33756.5	1.38986	0.00789669	0.942835	-0.0849226	down
MW0013531	2-Hydroxyhexadecanoic acid	FA	FFA	C16H32O3	1	0.9415	764-67-0 | 10067-06-8	21006.3	20405	23557.3	12373.5	16823.9	11673.6	1.31781	0.0197339	1.5896	0.668661	up
MW0015446	9E-heptadecenoic acid	FA	Oxidized lipids	C17H32O2	3	0.8987	76261-97-7	3965.79	6113.93	5082.9	25656.4	31053.1	26867.5	1.45875	0.00206055	0.181421	-2.46259	down
MW0152081	Lacto-N-triaose	Carbohydrates and Its metabolites	Carbohydrates and Its metabolites	C20H35NO16	2	0.7091	75645-27-1	44822.4	40365.4	43183.1	61904.3	70068.9	67786.5	1.44671	0.00303969	0.642626	-0.637948	down
MW0012345	13-Hydroxy-6,9,11-octadecatrienoic acid	FA	Oxidized lipids	C18H30O3	2	0.7086	74784-20-6	49139.7	39510.6	53626.2	89675.2	103001	81392.6	1.40007	0.00666634	0.519128	-0.945838	down
MEDL01795	6-(Methylsulfonyl)hexyl glucosinolate	Others	Glucosinolates	C14H27NO11S3	1	0.6656	74542-18-0	5459.04	5157.69	6269.98	7753.26	7389.88	6976.24	1.33176	0.0161177	0.763435	-0.389422	down
MW0142070	2,5-Diamino-6-hydroxy-4-(5-phosphoribosylamino)pyrimidine	Others	Others	C9H16N5O8P	3	0.7209	73477-63-1	24765.1	23855.3	27340.5	36649.8	39413.4	35400	1.42796	0.00180856	0.681488	-0.55324	down
MW0124275	Guanine	Nucleotide and Its metabolites	Nucleotide and Its metabolites	C5H5N5O	1	0.9599	73-40-5 | 66224-61-1 | 66224-63-3 | 66224-64-4 | 71660-31-6 | 71660-36-1	9272.73	9090.07	8097.3	21470.4	19359.9	19571.3	1.46998	0.000569571	0.43807	-1.19077	down
MW0154950	1-O-(4-Coumaroyl)-beta-D-glucose	Carbohydrates and Its metabolites	Sugars	C15H18O8	3	0.8144	7139-64-2	58634.1	56492.2	64398.5	68882.6	71581	66189	1.24594	0.0404272	0.868727	-0.203025	down
MW0103535	2',3'-Dideoxyinosine	Nucleotide and Its metabolites	Nucleotide and Its metabolites	C10H12N4O3	1	0.806	69655-05-6	25910.7	21832.3	24092	29427.5	28722.4	28754.9	1.3193	0.0464246	0.826593	-0.274751	down
MEDN1520	Aleuritic acid	FA	Oxidized lipids	C16H32O5	1	0.5632	6949-98-0	1291.07	1610.45	1461.25	1001.43	1129.61	849.197	1.30147	0.0204996	1.4639	0.549819	up
MW0114304	Maltose	Carbohydrates and Its metabolites	Sugars	C12H22O11	1	0.9354	69-79-4	110323	122660	136084	76265.5	94141.2	87747.1	1.33998	0.0189647	1.42964	0.515652	up
MEDN0506	N-Acetylglucosamine 1-Phosphate	Carbohydrates and Its metabolites	Phosphate sugars	C8H16NO9P	1	0.9386	6866-69-9	135949	141074	145928	246426	273994	200712	1.3953	0.0410899	0.586508	-0.769777	down
MW0157084	S-methyl-5-thio-alpha-D-ribose 1-phosphate	Organic acid and Its derivatives	Organic acid and Its derivatives	C6H13O7PS	3	0.9278	68134-74-7	1910.18	2024.82	2822.32	828.179	910.305	1444.8	1.30666	0.0322618	2.12275	1.08593	up
MW0011956	1,4-Nonanediol diacetate	Aldehyde,Ketones,Esters	Esters	C13H24O4	3	0.6705	67715-81-5	1148.03	555.914	1010.54	1982.83	1729.51	1559.99	1.23947	0.0215717	0.514853	-0.957767	down
FDATN01519	D-phenylalanine	Amino acid and Its metabolites	Amino acids	C9H11NO2	1	0.9709	673-06-3	362147	345792	403006	453148	469803	458027	1.35832	0.0263147	0.804463	-0.313903	down
MW0109275	Piperacillin	Others	Medicine	C23H27N5O7S	2	0.6713	66258-76-2	3730.16	2313.7	3652.1	545.286	611.474	1249.81	1.36674	0.0190656	4.02895	2.0104	up
MW0118570	2-Hexylbenzothiazole	Benzene and substituted derivatives	Benzene and substituted derivatives	C13H17NS	3	0.8035	65718-88-9	2696.1	2264.8	2771.75	4803.37	5147.95	5544.54	1.44557	0.000935362	0.499014	-1.00285	down
MW0150558	Glycerophosphoglycerol	Organic acid and Its derivatives	Phosphoric acids	C6H15O8P	3	0.7934	6418-92-4	19274.5	14762.6	16451	42977.2	43694.5	43838.2	1.4633	0.00172935	0.386852	-1.37014	down
MEDP0129	Phenethylamine	Alcohol and amines	Amines	C8H11N	3	0.7573	64-04-0	4883.57	4714.55	4788.37	3976.68	4473.81	4083.56	1.30371	0.0440912	1.14779	0.198861	up
MEDN0379	FFA(13:0)	FA	FFA	C13H26O2	3	0.6739	638-53-9	1290.23	1390.78	1149.16	3072.88	4311.41	3285.51	1.44267	0.0239054	0.358973	-1.47805	down
MW0013470	2-Furanylmethyl butanoate	Aldehyde,Ketones,Esters	Esters	C9H12O3	3	0.5104	623-21-2	4660.23	547.724	5692.07	30504.7	29390.9	29151.4	1.27122	0.00215911	0.122407	-3.03024	down
MEDN0611	6β-hydroxytestosterone	Hormones and hormone related compounds	Hormones and hormone related compounds	C19H28O3	3	0.7388	62-99-7	1339.19	605.008	729.828	1997.94	2029.16	1428.32	1.22539	0.0373818	0.490159	-1.02868	down
FDATN01468	Trilithium citrate tetrahydrate	Others	Medicine	C6H13Li3O11	1	0.7093	6080-58-6	205620	202833	226919	159717	169656	141484	1.36209	0.00825516	1.3494	0.432315	up
MW0153949	3-Monobromobisphenol A	Benzene and substituted derivatives	Benzene and substituted derivatives	C15H15BrO2	3	0.7528	6073-11-6	46972.9	42635.5	39835.4	53542.7	54669.2	56858.9	1.3727	0.0159993	0.784172	-0.350758	down
MW0112843	L-3-Hydroxykynurenine	Amino acid and Its metabolites	Amino acid derivatives	C10H12N2O4	3	0.6651	606-14-4	3048.08	2114.63	3519.04	5081.41	6158.8	4932.74	1.31245	0.0116466	0.536807	-0.897525	down
MW0151809	Isococculidine	Alkaloids	Alkaloids	C18H23NO2	3	0.7044	60229-91-6	974.638	1139.97	564.619	2343.2	2148.08	2382.31	1.36002	0.00696928	0.389787	-1.35924	down
MEDN0383	FFA(18:2)	FA	FFA	C18H32O2	1	0.9806	60-33-3	15081.2	22783.8	17389.9	121644	164514	102107	1.45321	0.025008	0.142312	-2.81287	down
MW0054179	Jasmonic acid	Hormones and hormone related compounds	Hormones and hormone related compounds	C12H18O3	2	0.6943	59366-47-1	5016.96	4857.46	10084.3	10658.2	15782.1	12889.4	1.18822	0.0477081	0.507472	-0.978601	down
MW0148548	Dimethyl telluride	Others	Others	C2H6Te	3	0.6503	593-80-6	3360.7	2688.91	3630.84	7100.51	8805.28	7618.77	1.43657	0.0035128	0.411504	-1.28102	down
MEDN0691	Maltitol	Carbohydrates and Its metabolites	Sugar alcohols	C12H24O11	1	0.7222	585-88-6	5073.42	6880.02	5952.55	8866.88	7671.01	7577.75	1.22445	0.0385119	0.742505	-0.429527	down
MW0103551	dTDP-galactose	Nucleotide and Its metabolites	Nucleotide and Its metabolites	C16H26N2O16P2	3	0.5879	5817-97-0	298638	259492	312405	123741	121933	162335	1.42574	0.00194289	2.13362	1.0933	up
MW0103706	Uridine-5'-diphosphate	Nucleotide and Its metabolites	Nucleotide and Its metabolites	C9H14N2O12P2	1	0.9328	58-98-0	599090	429208	511996	187480	240076	306183	1.34708	0.0140074	2.09924	1.06987	up
MW0103627	NADH	Nucleotide and Its metabolites	Nucleotide and Its metabolites	C21H29N7O14P2	1	0.9693	58-68-4	45691.4	45483.5	41557.5	31887.2	38175.7	28330.9	1.26253	0.0402525	1.34899	0.431881	up
MEDN0152	Adenosine 5'-Diphosphate	Nucleotide and Its metabolites	Nucleotide and Its metabolites	C10H15N5O10P2	1	0.898	58-64-0	660808	462089	699896	292543	254219	296571	1.38867	0.0433112	2.16142	1.11198	up
MW0015215	7-Ketocholesterol	Hormones and hormone related compounds	Hormones and hormone related compounds	C27H44O2	2	0.8832	566-28-9	2266.21	2006.98	1789.2	2432.67	2894.88	2497.61	1.23418	0.0424031	0.77473	-0.368234	down
MW0143978	7-Keto-dehydroepiandrosterone	Aldehyde,Ketones,Esters	Ketones	C19H26O3	2	0.6904	566-19-8	75232	62619.5	75506.5	87196.3	90544.5	89864.5	1.3007	0.0444796	0.797286	-0.32683	down
MW0108403	N-(2-Furoyl)glycine	Amino acid and Its metabolites	Amino acid derivatives	C7H7NO4	1	0.7102	5657-19-2	24664.7	22581.2	25415.9	15185.9	17923.1	17803.6	1.39358	0.00419804	1.42719	0.513174	up
MW0153947	Monoacetyldapsone	Benzene and substituted derivatives	Benzene and substituted derivatives	C14H14N2O3S	2	0.7296	565-20-8	22412.2	709.55	16620.8	72597.9	68797.9	68617.7	1.0916	0.010492	0.189238	-2.40172	down
MW0105914	L-Aspartic acid	Amino acid and Its metabolites	Amino acids	C4H7NO4	1	0.9631	56-84-8	59094.4	59663.2	60431.9	53444.2	52242.8	56858.6	1.31261	0.0480697	1.1024	0.140642	up
MW0052509	Eicosadienoic acid	FA	FFA	C20H36O2	1	0.8763	5598-38-9	2248.6	4262.6	4109.09	43701	56657.8	37526.4	1.45241	0.0162037	0.0770227	-3.69857	down
MW0054663	Maleamic acid	Alcohol and amines	Amines	C4H5NO3	1	0.8069	557-24-4 | 29996-04-1	81516.2	77660.9	90039.4	64307.9	68666	64071.9	1.36744	0.0280161	1.26476	0.338869	up
MW0003077	Vanillylmandelic acid	Benzene and substituted derivatives	Phenolics	C9H10O5	3	0.8897	55-10-7 | 2394-20-9	9057.23	8928.43	9534.64	10403.7	10380.1	10207.5	1.39427	0.0165329	0.888001	-0.171367	down
MW0054600	LPE(16:0/0:0)	GP	LPE	C21H44NO7P	1	0.9906	53862-35-4	109361	135895	130652	84345.2	100476	61630	1.20088	0.040916	1.52528	0.609076	up
MW0123237	Carprofen	Others	Medicine	C15H12ClNO2	1	0.7215	53716-49-7	3748.24	3673.63	4069.41	4501.17	4825.12	4540.98	1.36799	0.00811637	0.828662	-0.271144	down
MW0103629	NADPH	CoEnzyme and vitamins	CoEnzyme and vitamins	C21H30N7O17P3	1	0.9606	53-57-6	49535.2	42551.9	46683.1	31345.2	32635.4	27271	1.39892	0.00424824	1.52074	0.604777	up
MW0165394	Dopgal	Benzene and substituted derivatives	Benzene and substituted derivatives	C8H8O4	3	0.6438	52819-70-2	2064.41	1731.58	973.84	2878.66	3049.55	2768.39	1.21989	0.0483393	0.54847	-0.866516	down
MW0139261	Pectolinarigenin	Flavonoids	Flavonoid	C17H14O6	1	0.7665	520-12-7	1088.77	895.165	1080.17	1372.56	1618.62	1251.12	1.26729	0.0469886	0.722273	-0.469383	down
MW0193943	Epinephrine	Hormones and hormone related compounds	Hormones and hormone related compounds	C9H13NO3	3	0.6875	51-43-4	12556.4	9390.14	11551	7085.24	7620.29	6269.73	1.34602	0.0319925	1.597	0.675368	up
MW0146491	Azafrin	Organic acid and Its derivatives	Organic acid and Its derivatives	C27H38O4	3	0.6661	507-61-9	84331	75836.1	72931.3	89742.3	101675	90609.4	1.26686	0.0344561	0.826511	-0.274894	down
MEDN0399	FFA(20:0)	FA	FFA	C20H40O2	3	0.8235	506-30-9	1760.71	1720.66	2036.56	3623.72	4009.16	4555.73	1.4436	0.00803538	0.452712	-1.14334	down
MW0052998	gamma-Linolenic Acid	FA	FFA	C18H30O2	1	0.957	506-26-3	2310.39	3613.93	2405.98	24239.6	35400.5	20022.3	1.45221	0.0343321	0.10457	-3.25746	down
MW0012560	16-Hydroxyhexadecanoic acid	FA	FFA	C16H32O3	3	0.8543	506-13-8	4367.58	1333.65	1491.87	6692.28	9167.16	5848.63	1.25408	0.0259973	0.331356	-1.59355	down
MW0063692	Suberic acid	Organic acid and Its derivatives	Organic acid and Its derivatives	C8H14O4	1	0.9199	505-48-6	6235.52	6368.24	7620.82	4656.43	5304.41	4289.25	1.32335	0.0253945	1.41926	0.505139	up
MW0118291	2-Aminopyrazine	Heterocyclic compounds	Heterocyclic compounds	C4H5N3	2	0.6103	5049-61-6	2617.18	2502.86	3116.79	3405.85	4179.8	3475.67	1.24609	0.0423864	0.74465	-0.425365	down
MW0054720	3-Hydroxymethylglutaric acid	Organic acid and Its derivatives	Organic acid and Its derivatives	C6H10O5	1	0.9789	503-49-1	8494	7678.65	8469.51	6290.84	6195.23	6453.13	1.42839	0.0139796	1.30112	0.379753	up
MW0141312	(-)-leukotoxin B	Aldehyde,Ketones,Esters	Esters	C18H32O3	3	0.7821	503-07-1 | 32381-42-3	2782.42	3256.95	2811.49	5427.07	5435.7	5307.85	1.45809	0.00234852	0.547342	-0.869486	down
MW0107617	Kojic acid	Organic acid and Its derivatives	Organic acid and Its derivatives	C6H6O4	2	0.5313	501-30-4	32903.9	32760.3	34602	34854.3	37506.8	36499.9	1.21969	0.0458598	0.921048	-0.118651	down
MEDP0176	Thymidine	Nucleotide and Its metabolites	Nucleotide and Its metabolites	C10H14N2O5	1	0.9266	50-89-5	21201.5	9414.81	18651.4	76436.9	75281.4	46321.7	1.36812	0.02622	0.248776	-2.00708	down
MW0142383	Leucinic acid	Organic acid and Its derivatives	Organic acid and Its derivatives	C6H12O3	1	0.9607	498-36-2	2327.24	2065.91	2952.49	99790.2	96900.2	95268.4	1.47701	0.000114673	0.0251598	-5.31273	down
MW0154519	(6S,7R)-2-azaspiro[5.5]undecan-7-ol	Heterocyclic compounds	Heterocyclic compounds	C10H19NO	3	0.7237	49620-06-6	4940.83	4110.22	5455.63	8275.61	10070.6	7552.68	1.37016	0.0202695	0.560126	-0.836175	down
MW0154890	Pantetheine	Alcohol and amines	Polyamines	C11H22N2O4S	1	0.9298	496-65-1	24106.8	29429	25385	70691.1	82143.5	84657.3	1.46179	0.00290271	0.332309	-1.5894	down
MW0146703	beta-Tocotrienol	Hormones and hormone related compounds	Hormones and hormone related compounds	C28H42O2	2	0.8377	490-23-3	3978.66	4590.6	3748.92	2937.45	3040.34	1819.97	1.1868	0.039709	1.57971	0.659659	up
MW0006965	Elesclomol	Benzene and substituted derivatives	Benzene and substituted derivatives	C19H20N4O2S2	2	0.7652	488832-69-5	2216.94	1573.1	2671.33	650.358	1173.77	538.873	1.30065	0.0298481	2.73439	1.45122	up
MW0107607	Kainic acid	Organic acid and Its derivatives	Organic acid and Its derivatives	C10H15NO4	2	0.7171	487-79-6 | 4071-38-9	22792.5	23193.5	23081.9	28699.9	28010.5	25965.2	1.40268	0.0290787	0.835409	-0.259446	down
MEDN0623	Salicyluric acid	Benzene and substituted derivatives	Benzene and substituted derivatives	C9H9NO4	1	0.6078	487-54-7	86430.3	88996.1	98303.9	65799.6	68586.9	56892.8	1.38344	0.00552122	1.43105	0.517074	up
MW0169017	Daidzein	Flavonoids	Isoflavones	C15H10O4	1	0.9069	486-66-8	3508.16	3175.42	3595.9	4439.74	5183.37	4152.88	1.31344	0.0470905	0.746188	-0.422388	down
MW0007527	Lucidin	Benzene and substituted derivatives	Benzene and substituted derivatives	C15H10O5	2	0.6681	478-08-0	1.01054e+06	1.03377e+06	1.10204e+06	1.14767e+06	1.24001e+06	1.16154e+06	1.26953	0.0279316	0.886489	-0.173825	down
MW0053757	Glycolithocholic acid	Bile acids	Bile acids	C26H43NO4	1	0.8957	474-74-8	2731.58	2923.23	2923.6	3953.59	4279.98	3513.87	1.37607	0.0332196	0.730236	-0.453566	down
MW0017120	Cinobufagin	Heterocyclic compounds	Heterocyclic compounds	C26H34O6	2	0.7314	470-37-1 | 36121-84-3	5409	5008.5	8292.41	10799.5	12438.6	10722.4	1.30215	0.0216464	0.550931	-0.860055	down
MEDN0428	N6-Succinyl Adenosine	Nucleotide and Its metabolites	Nucleotide and Its metabolites	C14H17N5O8	1	0.9244	4542-23-8	39078	41127.8	43462.3	58822.1	61204.8	53418.6	1.4156	0.00722407	0.713009	-0.488009	down
MW0127187	1-Isothiocyanato-7-(methylthio)heptane	Others	Others	C9H17NS2	3	0.6388	4430-38-0	21002.9	19076	19649.1	26048	29040.6	25784	1.4157	0.00878166	0.738545	-0.437242	down
MW0154845	Pachyrrhizone	Aldehyde,Ketones,Esters	Ketones	C20H14O7	3	0.7394	42485-00-7 | 478-09-1	879.819	2572.17	2444.25	17978.9	18997.7	13539.3	1.40202	0.00753133	0.11672	-3.09887	down
MW0161690	N6-Methyladenosine-5'-monophosphate	Nucleotide and Its metabolites	Nucleotide and Its metabolites	C11H16N5O7P	3	0.9465	4229-50-9	3338.81	5549.03	1947.04	6707.17	9386.57	6665.28	1.16543	0.0464382	0.47607	-1.07076	down
MW0063674	Steviobioside	Terpenoids	Terpenoids	C32H50O13	2	0.6836	41093-60-1	2634.44	2420.32	2746.92	6567.5	6994.25	5484.55	1.45673	0.0113102	0.409617	-1.28765	down
MW0157328	Tabtoxin	Amino acid and Its metabolites	Small Peptide	C11H19N3O6	3	0.5624	40957-90-2	59114.7	49166.7	57719.6	66169.9	69786.9	65004.4	1.2537	0.046592	0.826035	-0.275726	down
MW0118564	2-heptylquinolin-4(1H)-one	Aldehyde,Ketones,Esters	Ketones	C16H21NO	2	0.6917	40522-46-1 | 2503-80-2	242483	212485	211998	253688	309292	284521	1.26842	0.0431249	0.786979	-0.345603	down
MW0013504	2-Hydroxy-3-Methylbutanoic Acid	Organic acid and Its derivatives	Organic acid and Its derivatives	C5H10O3	1	0.9651	4026-18-0	3262.69	4686.33	4718.28	12909.3	12157.6	11565	1.43686	0.00026451	0.345799	-1.53199	down
MW0114685	Erythrulose	Carbohydrates and Its metabolites	Sugars	C4H8O4	3	0.8493	40031-31-0	1748.24	1923.88	1392.67	572.34	879.437	428.244	1.34658	0.00710625	2.694	1.42975	up
MW0103579	Guanosine 3'-diphosphate 5'-triphosphate	Nucleotide and Its metabolites	Nucleotide and Its metabolites	C10H18N5O20P5	3	0.5708	38918-96-6	31791.5	31554.4	32815	35821.6	37814	35324.6	1.38014	0.0157718	0.882533	-0.180278	down
MW0007181	Flunixin	Benzene and substituted derivatives	Benzene and substituted derivatives	C14H11F3N2O2	2	0.8091	38677-85-9	1518.69	2444.5	2466.24	722.31	718.464	1133.31	1.34318	0.0380531	2.49776	1.32063	up
MEDL00375	Oglufanide	Amino acid and Its metabolites	Small Peptide	C16H19N3O5	1	0.5593	38101-59-6	7824.56	7122.34	7346.46	34182.1	35497	36259.6	1.47901	0.000129903	0.210436	-2.24854	down
MW0056738	FFA(16:1)	FA	FFA	C16H30O2	1	0.9797	373-49-9	10922.3	18465	15120.1	61039.6	64593.4	53928.6	1.43952	0.000551656	0.247867	-2.01236	down
MW0103675	Thymidine-5'-phosphate	Nucleotide and Its metabolites	Nucleotide and Its metabolites	C10H15N2O8P	1	0.8934	365-07-1	41961.9	37554.2	50504.2	18510.1	23893.7	32752.8	1.24475	0.0317695	1.72999	0.790766	up
MW0157948	Tolmetin sodium	Heterocyclic compounds	Heterocyclic compounds	C15H14NNaO3	3	0.7159	35711-34-3	4796.1	3488.34	4172.3	5693.05	6205.09	5002.24	1.21057	0.04525	0.737069	-0.440129	down
MW0011852	1,2-Didecanoyl-sn-glycero-3-phosphocholine	GP	PC	C28H56NO8P	2	0.733	3436-44-0	2491.53	2726.3	3654.49	6518.57	5472.77	4696.25	1.33632	0.0194902	0.531672	-0.911392	down
MW0008617	N-[(4-{[([1,1'-Biphenyl]-2-yl)methyl](2-methylpropyl)amino}-1-[2-(2,4-difluorobenzoyl)benzoyl]pyrrolidin-2-yl)methyl]-3-{4-[(2,4-dioxo-1,3-thiazolidin-5-ylidene)methyl]phenyl}prop-2-enamide	Benzene and substituted derivatives	Benzene and substituted derivatives	C49H44F2N4O5S	2	0.7618	337307-06-9	12226.6	10791.6	10333.2	14763.6	17780.7	14665.6	1.34727	0.0267735	0.706451	-0.501339	down
MW0008726	N-[4-[[6-Methoxy-7-[3-(4-morpholinyl)propoxy]-4-quinazolinyl]amino]phenyl]benzamide	Benzene and substituted derivatives	Benzene and substituted derivatives	C29H31N5O4	2	0.6797	331771-20-1	6611.43	5423.44	6741.37	7910.6	8540.62	7975.39	1.29804	0.0294749	0.76868	-0.379546	down
MEDN0294	3-Methylcrotonyl Glycine	Amino acid and Its metabolites	Amino acid derivatives	C7H11NO3	1	0.7325	33008-07-0	7446.36	6962.29	7922.09	30335	30830.7	30111.1	1.47753	6.99993e-07	0.244649	-2.03122	down
MEDP0519	L-Norleucine	Amino acid and Its metabolites	Amino acids	C6H13NO2	1	0.9698	327-57-1	361438	303035	348845	389761	412780	409016	1.25817	0.0498925	0.836377	-0.257774	down
MEDTN03187	p-Cresol sulfate	Organic acid and Its derivatives	Organic acid and Its derivatives	C7H8O4S	1	0.9615	3233-58-7	14062.7	12114.7	11663.1	8182.37	9099.34	8130.88	1.39393	0.01798	1.48904	0.574386	up
MW0152637	Levomefolic acid	Organic acid and Its derivatives	Organic acid and Its derivatives	C20H25N7O6	3	0.8842	31690-09-2 | 134-35-0	3562.63	3808.01	4152.47	3231.84	2899.8	3168.5	1.32056	0.0292915	1.23903	0.309207	up
MEDN0445	Orotidine	CoEnzyme and vitamins	CoEnzyme and vitamins	C10H12N2O8	1	0.7965	314-50-1	671048	498155	675002	93009.8	106625	121549	1.46487	0.0116875	5.7419	2.52153	up
MW0103583	Guanosine diphosphate mannose	Nucleotide and Its metabolites	Nucleotide and Its metabolites	C16H25N5O16P2	2	0.7647	3123-67-9	7220.33	11267.3	8741.68	16128.7	15242.1	12370.6	1.25003	0.0283053	0.622507	-0.683839	down
MW0108608	Spaglumic acid	Amino acid and Its metabolites	Amino acid derivatives	C11H16N2O8	3	0.9047	3106-85-2	18793.3	24303.3	20703.7	40263.5	43095.3	29079.3	1.31818	0.0491239	0.567426	-0.817496	down
MW0006026	2,2-Diphenylglycine	Benzene and substituted derivatives	Benzene and substituted derivatives	C14H13NO2	2	0.7525	3060-50-2	396194	339144	385592	288696	314547	298017	1.32072	0.0370379	1.24374	0.314682	up
MEDL00543	3-Methyladipic acid	Organic acid and Its derivatives	Organic acid and Its derivatives	C7H12O4	3	0.817	3058-01-3 | 61898-58-6	4145.37	3567.08	4778.13	738.268	1684.93	1456.72	1.35854	0.00357998	3.21929	1.68674	up
MW0054949	Methylprednisolone hemisuccinate	Hormones and hormone related compounds	Hormones and hormone related compounds	C26H34O8	2	0.7631	2921-57-5	316855	254719	259882	519438	436115	469969	1.41609	0.00362199	0.583264	-0.77778	down
MW0138455	Isoambrettolide	Heterocyclic compounds	Heterocyclic compounds	C16H28O2	3	0.768	28645-51-4	2700.04	2230.3	1918.71	3846.93	5967.28	5195.59	1.36813	0.0357362	0.456306	-1.13193	down
MW0169647	Phenylacetylglutamine	Amino acid and Its metabolites	Amino acid derivatives	C13H16N2O4	3	0.986	28047-15-6	71672.6	70413.5	76134.8	82137.7	85229.7	79255.4	1.31311	0.0180135	0.884837	-0.176517	down
MEDN1299	1-Aminocyclohexanoic acid	Organic acid and Its derivatives	Organic acid and Its derivatives	C7H13NO2	1	0.665	2756-85-6	2309.04	1863.47	2578.52	5452.45	5804.53	5890.48	1.44782	0.00039312	0.393704	-1.34482	down
MW0109026	Oxiglutatione	Amino acid and Its metabolites	Small Peptide	C20H32N6O12S2	1	0.978	27025-41-8	176632	133860	210975	69129.3	88555.3	63203.7	1.37834	0.034992	2.36077	1.23926	up
MW0115265	Sedoheptulose 7-phosphate	Carbohydrates and Its metabolites	Phosphate sugars	C7H15O10P	3	0.8925	2646-35-7	6410.12	7824.59	9387.14	77307.1	67313.1	51361.4	1.46166	0.0158857	0.120531	-3.05252	down
MEDL02773	Indoleacetaldehyde	Heterocyclic compounds	Indole and Its derivatives	C10H9NO	1	0.9328	2591-98-2	7320.08	6780.81	7918.26	8416.11	9255.06	8250.58	1.21286	0.0453568	0.849447	-0.235405	down
MW0154637	N-Phospho-L-lombricine	Organic acid and Its derivatives	Phosphoric acids	C6H16N4O9P2	3	0.6845	25540-15-2	12481.4	14727.6	13795.5	19856.5	18802	21361.5	1.4049	0.00321237	0.683181	-0.54966	down
MW0103993	(R)-S-lactoylglutathione	Amino acid and Its metabolites	Small Peptide	C13H21N3O8S	3	0.8965	25138-66-3	4009	4275.95	4983.31	852.537	1798.94	1054.17	1.39903	0.00146358	3.58055	1.84018	up
MEDL02162	FFA(22:5)	FA	FFA	C22H34O2	1	0.7256	24880-45-3	6030.77	9182.57	6902.86	123129	170662	120622	1.46953	0.0149035	0.0533675	-4.2279	down
MEDN1078	cis-EODA	FA	FFA	C18H34O3	1	0.7587	24560-98-3	3572.79	2625.74	3880.55	6238.12	6246.46	4755.92	1.29958	0.0210711	0.584616	-0.774439	down
MW0053477	Geniposide	Heterocyclic compounds	Heterocyclic compounds	C17H24O10	1	0.6211	24512-63-8 | 169799-41-1 | 27745-20-6	13521.1	13135.2	13825.4	16049.6	16557.7	16668.7	1.45171	0.000450376	0.821531	-0.283614	down
MW0014090	3-Hydroxyhexadecanoic acid	FA	FFA	C16H32O3	1	0.6996	2398-34-7 | 928-17-6 | 20595-04-4	3297.69	2494.19	3714.06	812.418	1881.41	1995.75	1.15194	0.0367491	2.02703	1.01937	up
MW0143480	5-(3'-Carboxy-3'-oxopropyl)-4,6-dihydroxypicolinate	Heterocyclic compounds	Heterocyclic compounds	C10H9NO7	3	0.6638	2389-29-9	1820.83	2494.18	2849.95	9381.53	7884.53	6495.44	1.42147	0.0136767	0.301537	-1.72959	down
MW0142138	2-[4-[3-[2-(2-Chloro-6-fluorophenyl)ethyl-[(2,3-dichlorophenyl)carbamoyl]amino]propyl]phenoxy]-2-methylpropanoic acid	Benzene and substituted derivatives	Benzene and substituted derivatives	C28H28Cl3FN2O4	3	0.6361	227941-61-9	6500.75	5541.16	6263.4	3316.69	3341.16	4343.12	1.37929	0.00580405	1.66397	0.734632	up
MW0013400	Noladin ether	GL	MG	C23H40O3	2	0.6964	222723-55-9	5655.27	6565.84	7059.71	1970.57	2203.77	949.168	1.37578	0.00113343	3.76321	1.91196	up
MW0011495	(all-E)-6'-Apo-y-caroten-6'-al	Aldehyde,Ketones,Esters	Aldehydes	C32H42O	3	0.7125	22255-36-3	4756.64	4215.85	4297.74	6787.74	9322.51	7560.55	1.39804	0.0382325	0.560616	-0.834915	down
MW0111359	(-)-erythro-Anethole glycol 2-glucoside	Benzene and substituted derivatives	Benzene and substituted derivatives	C16H24O8	2	0.6298	217973-39-2	4415.45	4469.88	4727.1	2508.98	3319.8	3313.68	1.34453	0.0212645	1.48892	0.574271	up
MW0103639	Orotidylic acid	Nucleotide and Its metabolites	Nucleotide and Its metabolites	C10H13N2O11P	2	0.6101	2149-82-8	119697	112659	142861	69403.9	72220.4	81065.7	1.41082	0.0198775	1.68493	0.752691	up
MW0125802	Nifenazone	Aldehyde,Ketones,Esters	Ketones	C17H16N4O2	2	0.6104	2139-47-1	31576.8	29470.8	33562	23843.4	23873.5	22122.5	1.41753	0.00895007	1.35467	0.437946	up
MW0146567	Benzamide, N-(4-(1-methyl-2-(((1-methylethyl)sulfonyl)amino)ethyl)phenyl)-	Benzene and substituted derivatives	Benzene and substituted derivatives	C19H24N2O3S	3	0.719	211313-51-8	32501.5	26740.3	32420.8	38013.8	40364.4	40793.5	1.31785	0.0256017	0.769164	-0.378637	down
MW0054695	5,8,11-Eicosatrienoic acid	FA	FFA	C20H34O2	1	0.9284	20590-32-3	2714.29	3901.49	3330.16	35808.4	48753.6	30670.1	1.46459	0.0223316	0.0863122	-3.53429	down
MEDL00377	Glu-Phe	Amino acid and Its metabolites	Small Peptide	C14H18N2O5	1	0.7451	20556-22-3	1064.26	1818.62	1527.54	3161.53	2468.21	2231.35	1.24212	0.0342735	0.561043	-0.833816	down
MW0127095	Amifostine	Others	Others	C5H15N2O3PS	1	0.546	20537-88-6	1522.39	1402.42	1467.07	3760.77	3783.3	4354.36	1.47113	0.00485001	0.369113	-1.43786	down
MW0193980	Sorbitol-6-phosphate	Carbohydrates and Its metabolites	Phosphate sugars	C6H15O9P	1	0.7156	20479-58-7	2116.38	3259.67	2767.63	7169.01	5786.05	5193.45	1.3759	0.0138928	0.448724	-1.1561	down
MEDP1190	Adenylocuccinic Acid	Organic acid and Its derivatives	Organic acid and Its derivatives	C14H18N5O11P	1	0.9373	19046-78-7	25035.7	17032.5	29225.7	2999.98	5424.24	6883.8	1.38867	0.0260369	4.65729	2.21949	up
MW0114531	Glucobrassicanapin	Organic acid and Its derivatives	Organic acid and Its derivatives	C12H21NO9S2	2	0.5672	19041-10-2	8168.17	10911.4	8988.91	15346.7	17342.5	13133.9	1.33405	0.0203014	0.612541	-0.707121	down
MW0150252	Gluconapin	Benzene and substituted derivatives	Benzene and substituted derivatives	C11H19NO9S2	2	0.6881	19041-09-9	4249.8	4862.9	5206.88	3725.94	3463.58	3836.28	1.32412	0.0446574	1.29873	0.377105	up
MW0194046	1,2-Dimyristoyl-sn-glycero-3-phosphocholine	GP	PC	C36H72NO8P	2	0.6089	18194-24-6	9327.51	11177	12967.3	3359.34	6149.36	1934.86	1.27335	0.0112958	2.92495	1.54841	up
MW0002692	2-Amino-5-nitrobenzophenone	Benzene and substituted derivatives	Benzene and substituted derivatives	C13H10N2O3	1	0.7041	1775-95-7	9191.08	9374.23	11106.1	4973.96	6898.2	5132.23	1.36434	0.00823906	1.74492	0.803164	up
MW0012968	1-hexadecanoyl-2-(9Z,12Z-octadecadienoyl)-sn-glycero-3-phosphocholine	GP	PC	C42H80NO8P	2	0.9056	17708-90-6	155877	204731	219736	20498.5	26456.4	38673.5	1.44995	0.0092829	6.77747	2.76075	up
MW0142428	alpha-(Hydroxymethyl)serine	Organic acid and Its derivatives	Organic acid and Its derivatives	C4H9NO4	3	0.6602	17149-11-0	37469.2	33869.9	38777.6	55184.3	50199.4	48995.4	1.41067	0.00429983	0.713288	-0.487443	down
MW0157398	Terpendole E	Heterocyclic compounds	Heterocyclic compounds	C28H39NO3	3	0.7957	167427-23-8	61719.4	72568.2	67628.8	26107.6	31372.9	21879.3	1.43846	0.000661384	2.54431	1.34728	up
MW0143967	2,4,7,8,9-Pentachloro-3-dibenzofuranol	Benzene and substituted derivatives	Benzene and substituted derivatives	C12H3Cl5O2	3	0.7617	166892-31-5	28570.4	25397.8	28278	38068	42368	34533.6	1.36777	0.0257244	0.715374	-0.483231	down
MW0121065	5-Acetyl-2,3-dihydro-1,4-thiazine	Heterocyclic compounds	Heterocyclic compounds	C6H9NOS	3	0.514	164524-93-0	34942.3	31108.8	34501.7	74572.1	74579.4	70299.2	1.47275	3.59026e-05	0.458202	-1.12594	down
MEDP1654	1-Methyladenosine	Nucleotide and Its metabolites	Nucleotide and Its metabolites	C11H15N5O4	3	0.8824	15763-06-1	48277.1	46355.6	52494.4	68529.9	74029.4	71601.2	1.44052	0.000817075	0.686995	-0.541629	down
MW0120523	4-Hydroxy-4-(3-pyridyl)-butanoic acid	Organic acid and Its derivatives	Organic acid and Its derivatives	C9H11NO3	3	0.5309	15569-97-8	1906.02	1350.94	1541.19	6554.88	7023.09	6297.11	1.46677	7.62698e-05	0.241415	-2.05041	down
MW0049190	Dehydrolithocholic acid	Bile acids	Bile acids	C24H38O3	3	0.9142	1553-56-6	2494.11	1965.99	2950.88	10152.3	11116	7037.42	1.42864	0.0249338	0.261819	-1.93336	down
MW0159345	Vicianin	Heterocyclic compounds	Heterocyclic compounds	C19H25NO10	3	0.7653	155-57-7	7418.11	7470.46	7728.87	10327.9	10143.2	9643.29	1.45928	0.00201726	0.751051	-0.413018	down
MW0139620	Rutin	Flavonoids	Flavonoid	C27H30O16	1	0.634	153-18-4	1751.99	1048.1	1943.03	3468.16	4803.32	3113.78	1.31605	0.0312065	0.416602	-1.26326	down
MW0109742	Sodium dodecyl sulfate	Others	Others	C12H25NaO4S	1	0.8325	151-21-3 | 12738-53-3 | 12765-21-8 | 1334-67-4	7228.8	10045.8	8568.93	20433.1	17528.2	14291.8	1.37302	0.0234483	0.494584	-1.01571	down
MW0161649	(1R,10R,12S,17R)-5-amino-11,11,14-trihydroxy-14-oxo-13,15,18-trioxa-2,4,6,9-tetraza-14lambda5-phosphatetracyclo[8.8.0.03,8.012,17]octadeca-3(8),5-dien-7-one	Others	Others	C10H14N5O8P	3	0.9288	150829-29-1	382920	260893	346612	59728.2	67466.6	78880	1.45616	0.0167916	4.80614	2.26488	up
MW0125825	Nitenpyram	Heterocyclic compounds	Heterocyclic compounds	C11H15ClN4O2	2	0.6767	150824-47-8 | 120738-89-8	4200.23	3804.74	4521.51	1774.05	3055.52	2663.26	1.25266	0.0285544	1.6718	0.7414	up
MW0107633	L-alpha-Aminobutyric acid	Amino acid and Its metabolites	Amino acids	C4H9NO2	3	0.87	1492-24-6	29029	27933.2	29889.9	21490.3	22156.6	21720.9	1.46378	0.00301431	1.32867	0.409982	up
MW0193990	O-Succinyl-L-Homoserine	Amino acid and Its metabolites	Amino acid derivatives	C8H13NO6	3	0.6442	1492-23-5	14446.2	14470.9	17086.4	10328.6	10797.9	10406.5	1.41948	0.0286641	1.4589	0.544876	up
MW0007231	Gallic acid	Benzene and substituted derivatives	Benzene and substituted derivatives	C7H6O5	1	0.7855	149-91-7	872.951	742.64	1485.18	1726.28	1796.82	2079.25	1.21361	0.0495214	0.553477	-0.853404	down
MW0151251	(1-Hydroxy-3,7,11-trimethyldodeca-2,6,10-trienyl)phosphonic acid	Others	Others	C15H27O4P	2	0.7575	148796-53-6 | 140633-12-1	4327.65	4361.58	6347.17	8972.86	11557.8	12158.2	1.36663	0.0104902	0.459984	-1.12034	down
MW0014154	3-Methyl-2-oxovaleric acid	Organic acid and Its derivatives	Organic acid and Its derivatives	C6H10O3	3	0.8181	1460-34-0 | 39748-49-7	3032.64	2869.77	3549.85	4737.37	5390.88	4685.66	1.39624	0.00441378	0.638067	-0.64822	down
MW0170020	Xanthosine	Nucleotide and Its metabolites	Nucleotide and Its metabolites	C10H12N4O6	1	0.9491	146-80-5	10161.2	13942.8	10051.7	102777	106768	79710.7	1.46749	0.00851801	0.118081	-3.08215	down
MW0150737	Hematoporphyrin	Heterocyclic compounds	Heterocyclic compounds	C34H38N4O6	2	0.6684	14459-29-1 | 136752-88-0	33867.7	31693.5	34816.7	37656.8	41623.6	37986.8	1.29843	0.02691	0.855977	-0.224357	down
MEDL00098	Pseudouridine	Nucleotide and Its metabolites	Nucleotide and Its metabolites	C9H12N2O6	3	0.9049	1445-07-4	120491	184646	145226	283383	292128	200790	1.2495	0.0433238	0.58014	-0.785526	down
MW0105037	3-Hydroxydecanoic acid	Organic acid and Its derivatives	Organic acid and Its derivatives	C10H20O3	3	0.8324	14292-26-3 | 5561-87-5 | 33044-91-6	3623.04	3551.88	4123.26	2901.72	3161.06	2842.41	1.33743	0.0284294	1.26872	0.343373	up
MW0140683	2-Amino-3-(5-fluoro-2,4-dioxo-3,4-dihydro-2H-pyrimidin-1-YL)-propionic acid	Organic acid and Its derivatives	Organic acid and Its derivatives	C7H8FN3O4	3	0.5809	140187-23-1	5300.15	4143.32	4630.9	8485.21	8816.37	7995.93	1.43693	0.00129203	0.556354	-0.845925	down
MW0146999	Calcium pantothenate	CoEnzyme and vitamins	CoEnzyme and vitamins	C18H32CaN2O10	1	0.8973	137-08-6	1470.51	1389.88	2457.02	4332.93	4676.24	5170.6	1.38139	0.00316347	0.374999	-1.41504	down
MW0122632	7H-Purin-8-ol	Nucleotide and Its metabolites	Nucleotide and Its metabolites	C5H4N4O	3	0.9949	13230-97-2 | 51953-05-0	33017.9	39839.7	37528.9	22704.4	25143.6	22162.5	1.422	0.0107022	1.57672	0.656923	up
MW0115454	Valeraldehyde dibutyl acetal	Aldehyde,Ketones,Esters	Aldehydes	C13H28O2	3	0.853	13112-65-7	31693	31574.7	29127.2	38784	46452.6	43434.6	1.39288	0.0216156	0.71807	-0.477804	down
MW0103558	Faicar	Nucleotide and Its metabolites	Nucleotide and Its metabolites	C10H15N4O9P	3	0.6562	13018-54-7	148415	173980	180702	120597	144942	116991	1.24449	0.0387209	1.31518	0.395265	up
MW0113863	2'-Adenylic acid	Nucleotide and Its metabolites	Nucleotide and Its metabolites	C10H14N5O7P	3	0.5955	130-49-4 | 81012-86-4	1147.03	517.109	885.899	6821.42	5543.81	7551.14	1.44129	0.00610106	0.128037	-2.96536	down
MEDN0204	Pyruvic Acid	Organic acid and Its derivatives	Organic acid and Its derivatives	C3H4O3	1	0.793	127-17-3	192024	185859	214403	282592	315631	293991	1.42855	0.00161658	0.663838	-0.591096	down
MW0010023	Usnic acid	Benzene and substituted derivatives	Benzene and substituted derivatives	C18H16O7	1	0.6475	125-46-2	4711.64	3855.61	4757.78	1540.99	2856.78	1975.56	1.32319	0.0104981	2.09075	1.06402	up
MW0103500	Clofarabine	Nucleotide and Its metabolites	Nucleotide and Its metabolites	C10H11ClFN5O3	1	0.5605	123318-82-1	4251.36	3306.53	4229.93	6683.11	6297.88	6251.76	1.40148	0.0071391	0.612904	-0.706267	down
MW0128408	(Z)-7-Hexadecen-1,16-olide	Heterocyclic compounds	Heterocyclic compounds	C16H28O2	3	0.9067	123-69-3	3449.11	4511.14	3548.38	22856.1	35821.7	24039.3	1.4586	0.0283945	0.139132	-2.84547	down
MW0103632	Nelarabine	Nucleotide and Its metabolites	Nucleotide and Its metabolites	C11H15N5O5	1	0.8537	121032-29-9	16239.1	13096.5	15518.8	19877.3	19123	17613.7	1.2582	0.0329883	0.792284	-0.335911	down
MW0114960	N-acetyl-alpha-D-glucosamine 1-phosphate	Organic acid and Its derivatives	Organic acid and Its derivatives	C8H16NO9P	3	0.7817	119185-04-5 | 119185-08-9 | 25249-56-3	154159	121288	161750	73500.7	82258	103871	1.31797	0.0215702	1.68392	0.751826	up
MW0115188	Pseudouridine 5'-phosphate	Organic acid and Its derivatives	Organic acid and Its derivatives	C9H13N2O9P	3	0.6397	1157-60-4	70987	82967.2	83644.7	63082.8	62364.6	54118.6	1.31705	0.0223874	1.32319	0.404015	up
MW0139091	Caffeoylferuloylspermidine	Heterocyclic compounds	Heterocyclic compounds	C26H33N3O6	3	0.5195	114916-07-3	13879.3	13171.8	13732.7	11442.2	11552.3	10411	1.38454	0.00804641	1.22087	0.287915	up
MADN0605	DL-threo-3-isopropylmalic acid	Organic acid and Its derivatives	Organic acid and Its derivatives	C7H12O5	1	0.6017	113473-21-5	1743.21	727.7	1558.92	2497.26	3660.64	2780.05	1.21736	0.0257512	0.450867	-1.14923	down
MW0108615	N-Acetyl-DL-methionine	Amino acid and Its metabolites	Amino acid derivatives	C7H13NO3S	1	0.9112	1115-47-5	9504.8	9077.47	10203.6	19200.5	18988.7	17777.1	1.46837	0.000139611	0.514342	-0.9592	down
MW0115006	GcNeu	Organic acid and Its derivatives	Organic acid and Its derivatives	C11H19NO10	2	0.7247	1113-83-3	1.08807e+07	9.70767e+06	1.09237e+07	8.17654e+06	8.79332e+06	8.49207e+06	1.36587	0.0226941	1.23762	0.307564	up
MW0017121	Cinobufotalin	Heterocyclic compounds	Heterocyclic compounds	C26H34O7	3	0.5816	1108-68-5	20384.1	21121.9	22257.2	17080.2	19750.8	18223.1	1.23987	0.0430769	1.15819	0.211875	up
MW0007542	Maleic acid	Organic acid and Its derivatives	Organic acid and Its derivatives	C4H4O4	3	0.7025	110-16-7	61462.8	58390.9	65910.7	81094.3	91774.6	84491.6	1.41151	0.00494383	0.721806	-0.470317	down
MW0153811	Methyl farnesoate	FA	Others	C16H26O2	3	0.7497	10485-70-8 | 3675-00-1 | 4176-79-8	1002.46	1179.61	3307.99	9325.88	11837.3	9501.5	1.36329	0.00162057	0.179035	-2.48168	down
MW0061027	Pentadecanoic acid	FA	FFA	C15H30O2	1	0.8996	1002-84-2	5695.44	6146.18	7358.02	11834.5	12057	12117.6	1.43427	0.00647409	0.533189	-0.90728	down
MEDL01837	Nordihydrocapsiate	Phenolic acids	Phenolic acids	C17H26O4	1	0.9679	-	252800	303410	429634	453878	640032	548406	1.19989	0.0436815	0.600276	-0.736301	down
MEDP1292	3'-Dephosphocoenzyme A	CoEnzyme and vitamins	CoEnzyme and vitamins	C21H35N7O13P2S	1	0.9202	-	2264.73	6893.71	3671.24	16013.8	17208.1	11054	1.30383	0.0133104	0.289767	-1.78703	down
MW0103593	9-[(3S,4S,5R)-3,4-dihydroxy-5-(hydroxymethyl)oxolan-2-yl]-1H-purin-6-one	Nucleotide and Its metabolites	Nucleotide and Its metabolites	C10H12N4O5	1	0.9145	-	251923	307885	281916	190503	182972	167934	1.41436	0.0146241	1.55469	0.636629	up
MW0054582	LPE(0:0/20:3)	GP	LPE	C25H46NO7P	1	0.8521	-	4609.23	5343.62	9191.21	16567	20519.9	11749	1.2896	0.0394224	0.392009	-1.35104	down
MW0004918	2-Dodecylbenzenesulfonic acid	Benzene and substituted derivatives	Benzene and substituted derivatives	C18H30O3S	1	0.7782	-	3316.35	4775.26	3484.4	15378.1	14685.1	11510.9	1.44341	0.00721269	0.278442	-1.84455	down
MW0103699	Uridine-diphosphate-n-acetylgalactosamine	Nucleotide and Its metabolites	Nucleotide and Its metabolites	C17H27N3O17P2	1	0.7748	-	9.50254e+06	7.91908e+06	8.98071e+06	4.45239e+06	5.06002e+06	5.35057e+06	1.42972	0.00462878	1.77638	0.828942	up
MW0000472	Tropine	Benzene and substituted derivatives	Benzene and substituted derivatives	C8H15NO	1	0.6641	-	59847.2	57332.6	69084.1	74371.1	79241.1	77077.1	1.29243	0.0393922	0.807423	-0.308604	down
MW0114809	D-Mannose 6-phosphate	Carbohydrates and Its metabolites	Phosphate sugars	C6H13O9P	1	0.5969	-	18748.2	18797.5	19923.6	21633.3	24753.5	22917.3	1.33489	0.0338354	0.829234	-0.270149	down
MW0012978	3-Palmitoyl-sn-glycerol	GL	MG	C19H38O4	2	0.95	-	2995.76	2389.79	2871.16	7610.83	7353.7	5277	1.41923	0.0266993	0.40791	-1.29368	down
MW0157545	Thr-Arg-Gln-Glu	Amino acid and Its metabolites	Small Peptide	C20H36N8O9	2	0.9382	-	20315.7	19604.7	19735.3	24927.2	27643.7	24400.4	1.41369	0.0246516	0.775038	-0.367661	down
MW0006100	Aurin	Benzene and substituted derivatives	Benzene and substituted derivatives	C19H14O3	2	0.8873	-	24354	29875.6	28855.9	2495.91	4501.45	6944.15	1.41183	0.000595529	5.95957	2.57521	up
MW0156675	Ser-Asp-Arg-Asp	Amino acid and Its metabolites	Small Peptide	C17H29N7O10	2	0.8803	-	5164.32	4620	5302.66	3491.42	3402.65	2722.23	1.37316	0.00502581	1.56889	0.649749	up
MW0194167	Uridine-5'-diphospho-N-acetylgalactosamine disodium salt	Nucleotide and Its metabolites	Nucleotide and Its metabolites	C17H27N3O17P2	2	0.8593	-	345034	327591	318608	230997	150418	244028	1.24513	0.0452395	1.58485	0.664348	up
MW0158578	Tyr-Phe-Thr-Lys	Amino acid and Its metabolites	Small Peptide	C28H39N5O7	2	0.8299	-	664.748	748.232	569.78	1325.63	1456.36	1139.82	1.41611	0.00756231	0.505572	-0.984012	down
MW0155211	Phe-His-Ile-Glu	Amino acid and Its metabolites	Small Peptide	C26H36N6O7	2	0.8173	-	1735	1855.4	2059.01	3483.5	3691.78	3688.14	1.45719	0.000211579	0.52004	-0.943305	down
MW0006165	N'-Hydroxybenzenecarboximidamide	Benzene and substituted derivatives	Benzene and substituted derivatives	C7H8N2O	2	0.8057	-	2540.42	2542	2638.46	2113.56	2214.52	2402.18	1.29361	0.045656	1.14719	0.198104	up
MW0061675	Dipalmitoyl phosphatidylinositol	GP	PI	C41H79O13P	2	0.8015	-	1090.07	1784.14	1378.92	3784.85	3260.02	2364.98	1.32253	0.0356923	0.451987	-1.14565	down
MW0122812	AM2201 6-hydroxyindole metabolite	Aldehyde,Ketones,Esters	Ketones	C24H22FNO2	2	0.7622	-	87213.4	123321	125514	217046	236613	179147	1.34391	0.0112286	0.531046	-0.913092	down
MW0151377	Ile-Asp-Tyr-Lys	Amino acid and Its metabolites	Small Peptide	C25H39N5O8	2	0.7609	-	9734.87	8878.67	9319.26	14446.2	15562.1	13056.4	1.43353	0.0128186	0.648624	-0.624545	down
MW0170066	4-Iodo Suberoylanilide Hydroxamic Acid	Benzene and substituted derivatives	Benzene and substituted derivatives	C14H19IN2O3	2	0.7544	-	1457.22	1445.8	1742.53	579.401	884.544	483.633	1.36416	0.0050499	2.38529	1.25417	up
MW0155501	Phe-TyrMe-OH	Amino acid and Its metabolites	Small Peptide	C24H22N2O7	2	0.7456	-	2651.18	2124.95	3287.52	4541.61	5620.64	4060.96	1.29596	0.0265182	0.566936	-0.818742	down
MW0155424	Phe4Cl-His-OH	Amino acid and Its metabolites	Small Peptide	C20H17ClN4O6	2	0.7426	-	27059.2	28627	29729.1	34942.1	34904.9	32524.1	1.3708	0.00712096	0.83437	-0.261241	down
MW0139822	Theaflavin monogallates	Flavonoids	Flavonoid	C36H28O16	2	0.7386	-	14242.5	17525.3	17129.1	8261.54	11427.6	7984.08	1.34994	0.00958279	1.76694	0.821251	up
MW0144202	Abu-Asp-OH	Amino acid and Its metabolites	Amino acid derivatives	C13H14N2O8	2	0.7351	-	21347.9	18545.7	19794.3	31784.5	42372.3	36412.8	1.41761	0.0248565	0.539822	-0.889443	down
MW0116753	1-[(1S,5R)-9-methyl-9-azabicyclo[3.3.1]nonan-3-yl]-3H-indol-2-one	Aldehyde,Ketones,Esters	Ketones	C17H22N2O	2	0.7303	-	8086.58	6927.85	7781.51	12990.7	16161	11194.3	1.37088	0.0497185	0.565011	-0.823648	down
MW0155497	Phe-Phe4Cl-OH	Amino acid and Its metabolites	Amino acid derivatives	C23H19ClN2O6	2	0.7285	-	802.465	1004.55	1070.33	1986.99	1836.8	2049.08	1.42712	0.000812157	0.489938	-1.02933	down
MW0015454	9(S)-HPODE	FA	Oxidized lipids	C18H32O4	2	0.7274	-	1008.37	1784.37	2193.33	2815.86	3390.28	3415.28	1.20826	0.0278342	0.518226	-0.948347	down
MW0158894	Val-Arg-Glu-Glu	Amino acid and Its metabolites	Small Peptide	C21H37N7O9	2	0.7273	-	8283	9109.87	8822.78	4033.25	2163.74	1554.65	1.35478	0.00892688	3.38195	1.75786	up
MW0149016	Estradiol-17 3-sulfate	Heterocyclic compounds	Heterocyclic compounds	C18H24O5S	2	0.725	-	151078	123664	152363	180479	181809	190805	1.30543	0.0349229	0.77221	-0.372935	down
MW0116766	1-[(5-chloro-1H-indol-2-yl)carbonyl]-4-methylpiperazine	Aldehyde,Ketones,Esters	Ketones	C14H16ClN3O	2	0.7161	-	7245.62	7325.12	7162.62	8717.7	9371.74	8982.15	1.45086	0.00817262	0.802811	-0.316868	down
MW0155380	Phe-Tyr-Gln-Lys	Amino acid and Its metabolites	Small Peptide	C29H40N6O7	2	0.7117	-	5057	5406.41	6324.35	8764.38	7184.79	7720.81	1.31264	0.0199691	0.709243	-0.495648	down
MW0015139	7-[(1R,2R,3S,5S)-2-[(4S)-4-(2,3-dihydro-1H-inden-2-yl)-4-hydroxybut-1-enyl]-3-fluoro-5-hydroxycyclopentyl]hept-5-enoic acid	Hormones and hormone related compounds	Hormones and hormone related compounds	C25H33FO4	2	0.7003	-	996.33	1493.06	1572.48	6340.4	4275.41	4305.86	1.41524	0.0273275	0.272213	-1.87719	down
MW0153022	Lys-Ile-Val-Lys	Amino acid and Its metabolites	Small Peptide	C23H46N6O5	2	0.6963	-	4965.5	4594	5751.2	7444.73	7491.83	6777.74	1.36484	0.00932721	0.705098	-0.504104	down
MW0156703	Ser-Gln-Asp-Glu	Amino acid and Its metabolites	Small Peptide	C17H27N5O11	2	0.6908	-	2679.98	1946.6	2190.35	1783.51	1474.51	1072.75	1.17191	0.0499196	1.57407	0.6545	up
MW0146261	Asp-Ser-Lys-Asp	Amino acid and Its metabolites	Small Peptide	C17H29N5O10	2	0.6886	-	4636.24	4103.13	5852.81	1190.39	2595.6	1345.62	1.33521	0.0104227	2.84359	1.50771	up
MW0138638	kaempferol 3-O-beta-D-xyloside	Flavonoids	Flavonoid	C20H18O10	2	0.6794	-	7962.29	6921.29	8200	20507.1	20407.7	19092.7	1.47019	3.98564e-05	0.384678	-1.37828	down
MW0123286	3-[(E)-3-(4-methoxyphenyl)prop-2-enoyl]-4-phenyl-1H-quinolin-2-one	Aldehyde,Ketones,Esters	Ketones	C25H19NO3	2	0.6707	-	1314.56	1615.44	2075.68	2809.88	2941.34	2261.11	1.23749	0.0301678	0.624746	-0.678658	down
MW0105006	1,3,4-Trihydroxy-5-oxocyclohexane-1-carboxylic acid	Organic acid and Its derivatives	Organic acid and Its derivatives	C7H10O6	2	0.6701	-	9298.64	10659.7	11114.7	7500.61	7255.45	7026.8	1.4132	0.0240569	1.42649	0.512471	up
MW0105275	Capivasertib	Alcohol and amines	Amines	C21H25ClN6O2	2	0.6659	-	2302.37	2185.92	2801.09	4761.81	6108.32	4592.41	1.41081	0.018688	0.471422	-1.08491	down
MW0116480	Gabazine	Heterocyclic compounds	Heterocyclic compounds	C15H17N3O3	2	0.6579	-	3881.97	3065.9	4160.61	6211.7	5465.19	6114.48	1.36369	0.00702143	0.624375	-0.679516	down
MW0169303	Indoprofen	Heterocyclic compounds	Heterocyclic compounds	C17H15NO3	2	0.6423	-	29085.3	28405.3	32475.5	43073.9	46742.7	43268.8	1.43335	0.00117009	0.676003	-0.564899	down
MW0124673	Ligustilide	Heterocyclic compounds	Heterocyclic compounds	C12H14O2	2	0.6398	-	13918.1	13355.2	14551.5	18742.3	19979.5	16251.3	1.33272	0.0466757	0.760824	-0.394365	down
MW0134593	5-Hydroxypseudobaptigenin	Flavonoids	Flavonoid	C16H10O6	2	0.626	-	31424.9	35984.1	31069.4	27238.3	20178	19827	1.27653	0.0290163	1.46451	0.550415	up
MW0145931	Asn-Tyr-Glu-Asp	Amino acid and Its metabolites	Small Peptide	C22H29N5O11	2	0.6146	-	15007	12974.5	14724.7	20646.3	18684.4	21684.3	1.39556	0.00648012	0.699929	-0.514719	down
MW0137859	Daidzein 4'-O-glucuronide	Flavonoids	Isoflavones	C21H18O10	2	0.5943	-	5092.31	5299.17	5205.24	4238.56	3372.34	3361	1.35509	0.029511	1.42152	0.50743	up
MW0105932	Asp-Ser	Amino acid and Its metabolites	Small Peptide	C7H12N2O6	2	0.5634	-	688594	574611	683427	761622	831969	786564	1.25317	0.0399264	0.817859	-0.290075	down
MW0109418	Propionic acid	Organic acid and Its derivatives	Organic acid and Its derivatives	C3H6O2	3	0.9307	-	5235.51	5916.84	5220.91	7848.08	8511.97	7684.38	1.42873	0.0017686	0.680959	-0.554361	down
MW0154797	Oxaloglutarate	Organic acid and Its derivatives	Organic acid and Its derivatives	C7H8O7	3	0.8567	-	8924.53	9734.57	14554.9	20707	22114.6	15785	1.24804	0.0316363	0.566728	-0.819272	down
MW0155520	Phosphoagmatine	Organic acid and Its derivatives	Organic acid and Its derivatives	C5H15N4O3P	3	0.8465	-	44602	38665.9	40932.9	47465.9	50952.7	46875.9	1.2662	0.0347131	0.854822	-0.226305	down
MW0155471	2-Phenylethanol	Benzene and substituted derivatives	Benzene and substituted derivatives	C8H10O	3	0.7478	-	3251.98	2957.45	3217.7	3886.9	3866.19	3575.7	1.36019	0.00994212	0.832139	-0.265104	down
MW0147326	Cembrene C	Others	Hydrocarbon derivatives	C20H32	3	0.7387	-	574.631	892.849	785.118	2561.62	3000.63	2296.17	1.43551	0.00478531	0.286648	-1.80265	down
MW0152665	l-Histidinol phosphate	Organic acid and Its derivatives	Organic acid and Its derivatives	C6H12N3O4P	3	0.6966	-	8771.03	8179.5	9751.42	5208.35	4630.68	6155.81	1.389	0.00504081	1.66941	0.739339	up
MW0006739	Desmethylcitalopram	Benzene and substituted derivatives	Benzene and substituted derivatives	C19H19FN2O	3	0.6772	-	2532.22	2606.78	3132.52	1415.62	688.217	1198.76	1.33811	0.00469647	2.50455	1.32455	up
MW0142312	2-dehydropantoate	Organic acid and Its derivatives	Organic acid and Its derivatives	C6H10O4	3	0.6721	-	1929.31	2002.3	1848.62	5137.03	4702.18	5665.82	1.46905	0.00624984	0.372797	-1.42354	down
MW0152780	Selenocysteine	Amino acid and Its metabolites	Amino acid derivatives	C3H7NO2Se	3	0.6262	-	2574.49	2071.71	951.26	34635.4	46618.1	23350.1	1.44226	0.038425	0.0535112	-4.22402	down
MW0161999	lipoyl-AMP	Nucleotide and Its metabolites	Nucleotide and Its metabolites	C18H26N5O8PS2	3	0.5436	-	10781.8	9292.52	11487.6	13591.9	15008.8	14302.8	1.35093	0.0119617	0.73565	-0.442909	down
MW0140249	2,3-Dihydroxybenzoyl 5'-adenylate	Nucleotide and Its metabolites	Nucleotide and Its metabolites	C17H18N5O10P	3	0.5426	-	7100.48	6148.36	7304.67	17432.6	16735.2	16831.7	1.46977	7.52213e-05	0.403015	-1.3111	down
MW0124207	epsilon-Caprolactone	Aldehyde,Ketones,Esters	Esters	C6H10O2	3	0.5378	-	459.016	784.137	605.643	1359.33	1534.46	1305.15	1.3761	0.00345465	0.4403	-1.18344	down
MW0156413	Rishitin	Alcohol and amines	Alcohols	C14H22O2	3	0.9194	-	20519.8	22125.1	32643.6	36584.3	51911.9	44109.3	1.25525	0.0316739	0.567763	-0.816638	down
MW0148978	(3S,10R,13R)-10,13-dimethyl-17-[(E,2R)-6-methyl-5-methylidenehept-3-en-2-yl]-2,3,4,9,11,12,14,15,16,17-decahydro-1H-cyclopenta[a]phenanthren-3-ol	Alcohol and amines	Alcohols	C28H42O	3	0.8531	-	1440.26	3699.08	3550.2	5189.98	7557.24	5319.08	1.12845	0.0421104	0.48098	-1.05595	down
MW0142560	cADPRP	Nucleotide and Its metabolites	Nucleotide and Its metabolites	C15H22N5O16P3	3	0.8193	-	49491.3	42598.9	41713.2	28259.9	29391.3	23825.2	1.39538	0.00614611	1.64223	0.715661	up
MW0143116	3-Phosphoglycerol-glutathione	Organic acid and Its derivatives	Organic acid and Its derivatives	C13H24N3O11PS	3	0.7504	-	21282.7	16475.3	20425.2	8789.36	9561.98	11090.5	1.41465	0.0118411	1.97621	0.982733	up
MW0141953	2,3,3',4,4',5,5'-Heptachlorobiphenyl	Benzene and substituted derivatives	Benzene and substituted derivatives	C12H3Cl7	3	0.7431	-	7466.94	6739.41	6710.84	9328.59	10023.4	8163.72	1.3256	0.038832	0.76019	-0.395568	down
MW0152820	Luteoskyrin	Benzene and substituted derivatives	Benzene and substituted derivatives	C30H22O12	3	0.7333	-	32374.8	41532.8	38732.6	16676	26518.7	18192	1.31931	0.014343	1.83493	0.875724	up
MW0103396	5-Fluoro-2'-deoxyuridine-5'-monophosphate	Nucleotide and Its metabolites	Nucleotide and Its metabolites	C9H12FN2O8P	3	0.7032	-	759.358	882.739	621.135	5222.39	4526.75	5681.17	1.46863	0.00416798	0.146674	-2.76931	down
MW0006116	Bakers yeast extract	Benzene and substituted derivatives	Benzene and substituted derivatives	C19H14O2	3	0.7008	-	24995.4	27741.5	27360.3	55287.8	75387	56924.2	1.43529	0.0290291	0.42696	-1.22783	down
MW0005077	4-hydroxy-5-(4-hydroxy-3-methoxyphenyl)pentanoic acid	Benzene and substituted derivatives	Phenolics	C12H16O5	3	0.6976	-	8477.45	8032.3	8396.82	9366.81	10577.9	10146.5	1.3647	0.0272592	0.827703	-0.272816	down
MW0129307	{4-[3-(5-hydroxy-2,2-dimethyl-2H-chromen-6-yl)prop-2-enoyl]phenyl}oxidanesulfonic acid	Others	Others	C20H18O7S	3	0.6907	-	6015.64	5255.59	4886.31	7100.15	7519.89	7078.52	1.36823	0.0184028	0.744636	-0.425392	down
MW0147279	CDP-N-methylethanolamine	Nucleotide and Its metabolites	Nucleotide and Its metabolites	C12H22N4O11P2	3	0.6698	-	79581.4	61071.1	71689.4	21235.1	37093.6	41083.2	1.29696	0.00999959	2.13598	1.0949	up
MW0143205	methyl {2-[(1R)-1-(3,4-dimethoxyphenyl)-4-oxocyclohex-2-en-1-yl]ethyl}methylcarbamate	Benzene and substituted derivatives	Benzene and substituted derivatives	C19H25NO5	3	0.6528	-	4336.69	3273.96	3784.23	5980.2	5906.5	4663.39	1.27064	0.0355784	0.688509	-0.538453	down
MW0103550	dTDP-D-glucose	Nucleotide and Its metabolites	Nucleotide and Its metabolites	C16H26N2O16P2	3	0.6511	-	685007	532156	606502	268398	331750	355928	1.39799	0.00888456	1.90745	0.931643	up
MW0154236	N-Acetyl-leu-leu-tyr	Amino acid and Its metabolites	Amino acid derivatives	C23H35N3O6	3	0.6317	-	719.331	667.441	1514.81	5985.04	9168.48	4803.49	1.40317	0.0436204	0.145391	-2.78199	down
MW0122412	7-Chloro-2-(1-hydroxy-3-methoxy-4-oxocyclohexa-2,5-dien-1-yl)-3,5,6,8-tetramethoxychromen-4-one	Aldehyde,Ketones,Esters	Ketones	C20H19ClO9	3	0.6317	-	13930.4	12322.7	12796.5	9802.47	9831.23	9045.81	1.41374	0.00725767	1.36159	0.445288	up
MW0142733	dTDP-3-dehydro-6-deoxy-alpha-D-glucose	Nucleotide and Its metabolites	Nucleotide and Its metabolites	C16H24N2O15P2	3	0.6266	-	41928.6	34301	37304.1	18516.8	20709.4	21716.4	1.43697	0.0075657	1.86296	0.897597	up
MW0148763	dTDP-beta-L-evernosamine	Nucleotide and Its metabolites	Nucleotide and Its metabolites	C18H31N3O13P2	3	0.6248	-	19884.7	26325.3	23733.5	8946.08	15535.8	11612.4	1.31445	0.0135387	1.9378	0.954417	up
MW0147026	Calcium;trisodium;2-[[2-[bis(carboxylatomethyl)amino]-3-(4-ethoxyphenyl)propyl]-[2-[bis(carboxylatomethyl)amino]ethyl]amino]acetate	Organic acid and Its derivatives	Organic acid and Its derivatives	C23H28CaN3Na3O11	3	0.6141	-	116408	68416.9	109499	23400.7	22937.1	33205.9	1.40997	0.0357393	3.70015	1.88759	up
MW0013432	2-Decaprenyl-5-hydroxy-6-methoxy-3-methyl-1,4-benzoquinone	Benzene and substituted derivatives	Benzene and substituted derivatives	C58H88O4	3	0.6128	-	96011.4	100411	56028.9	3458.75	7046.77	46941.9	1.17124	0.0306003	4.39447	2.13569	up
MW0013200	2-[(2,3,4,5-Tetrahydroxybenzoyl)amino]acetic acid	Organic acid and Its derivatives	Organic acid and Its derivatives	C9H9NO7	3	0.6019	-	277869	297644	318888	239115	248948	207402	1.30505	0.0184884	1.28605	0.362946	up
MW0144924	alpha-L-Araf-(1->5)-alpha-L-Araf-(1->5)-L-Araf	Carbohydrates and Its metabolites	Sugars	C15H26O13	3	0.585	-	18798.4	17006.9	20158.3	23774.9	21320.7	23172.8	1.2719	0.026822	0.819759	-0.286728	down
MW0156503	Salicin 6-phosphate	Organic acid and Its derivatives	Organic acid and Its derivatives	C13H19O10P	3	0.5833	-	7078.32	6761.97	6937.97	9893.15	12149.9	11971.3	1.42519	0.024399	0.610867	-0.711069	down
MW0115674	Chloroacetyl chloride	Aldehyde,Ketones,Esters	Ketones	C2H2Cl2O	3	0.5765	-	57818.4	51960.8	63277.7	71370.2	77311.2	70405.1	1.30243	0.0226559	0.789903	-0.340253	down
MW0146435	Aureothin	Benzene and substituted derivatives	Benzene and substituted derivatives	C22H23NO6	3	0.5539	-	15940.6	19533.2	18594.2	35557.5	44517.3	32965.6	1.41641	0.0224219	0.478308	-1.06399	down
MW0114485	Furaneol 4-(6-malonylglucoside)	Carbohydrates and Its metabolites	Carbohydrates and Its metabolites	C15H20O11	3	0.5476	-	54295.7	50677.8	54215.5	40350.9	41296	37397.7	1.43008	0.00132837	1.33722	0.419238	up
