# Supplementary material for: DPP3 promotes breast cancer tumorigenesis by stabilizing FASN and promoting lipid synthesis: DPP3 promotes breast cancer tumorigenesis
Source: Acta Biochim Biophys Sin (Shanghai). 2024 Apr 24;56(5):805–18. doi: 10.3724/abbs.2024054 (PMC11177116; doi:10.3724/abbs.2024054)
Supplement: STable_S1 [file STable_S1.xls]

## Sheet: Sheet1
ID	gender	age	height（cm）	weight（kg）	stage	molecular classification	ER	PR	HER2	ki67
NO.1	female	51	160	48	1	TNBC	－	－	0	0.4
NO.2	female	58	161	48	2	luminal B	+，90%	+，10%	0	0.3
NO.3	female	68	160	80	2	luminal B	+，100%	+，80%	1+	0.2
NO.4	female	71	159	80	2	luminal A	+，95%	+，95%	0	0.1
NO.5	female	41	158	50	1	luminal A	+，100%	+，100%	1+	0.1
NO.6	female	43	148	55	2	TNBC	－	－	0	0.8
NO.7	female	78	150	55	2	luminal A	+，90%	－	0	0.15
NO.8	female	35	156	38	2	luminal B	+，30%	－	1+	0.4
