# Supplementary material for: DPP3 promotes breast cancer tumorigenesis by stabilizing FASN and promoting lipid synthesis: DPP3 promotes breast cancer tumorigenesis
Source: Acta Biochim Biophys Sin (Shanghai). 2024 Apr 24;56(5):805–18. doi: 10.3724/abbs.2024054 (PMC11177116; doi:10.3724/abbs.2024054)
Supplement: STable_S4 [file STable_S4.xlsx]

## Sheet: Proteins
Checked	Protein FDR Confidence	Master	Accession	Description	Exp. q-value	Sum PEP Score	Coverage	# Peptides	# PSMs	# Unique Peptides	# Protein Groups	# AAs	MW [kDa]	calc. pI	Found in Sample: [S1] F1: Sample	Modifications	Area: F1: Sample	emPAI	Score Sequest HT	# Peptides Sequest HT
FALSE	High	Master Protein	P35579	Myosin-9 OS=Homo sapiens GN=MYH9 PE=1 SV=4	0	1493.85	69.7959	178	490	160	1	1960	226.392	5.6	High		16000000000	764.105	1440.49	178
FALSE	High	Master Protein	P35580	Myosin-10 OS=Homo sapiens GN=MYH10 PE=1 SV=3	0	702.216	62.0445	125	207	107	1	1976	228.858	5.54	High		1100000000	26.602	598.646	125
FALSE	High	Master Protein	A0A0A6YYF2	HCG1811249, isoform CRA_e OS=Homo sapiens GN=LAMA3 PE=1 SV=1	0	489.991	59.9768	77	151	77	1	1724	190.342	8.15	High		3800000000	13.228	451.9	77		FN1
FALSE	High	Master Protein	Q15149	Plectin OS=Homo sapiens GN=PLEC PE=1 SV=3	0	481.729	38.5141	148	161	144	1	4684	531.466	5.96	High		260000000	1.89	426.894	148		ADAM10
FALSE	High	Master Protein	G3V180	Dipeptidyl peptidase 3 OS=Homo sapiens GN=DPP3 PE=1 SV=1	0	443.711	73.8441	46	160	46	1	757	84.324	5.03	High		32000000000	99	454.247	46		ITGA2
FALSE	High	Master Protein	A0A0S2Z3R6	Laminin beta 3 isoform 1 (Fragment) OS=Homo sapiens GN=LAMB3 PE=2 SV=1	0	412.699	66.4676	61	110	61	1	1172	129.489	7.21	High		4800000000	27.23	340.953	61		TGFB1
FALSE	High	Master Protein	O43795	Unconventional myosin-Ib OS=Homo sapiens GN=MYO1B PE=1 SV=3	0	348.2	58.2746	62	98	61	1	1136	131.902	9.38	High		3200000000	19.62	304.628	62	dpp3	FLNA
FALSE	High	Master Protein	P63261	Actin, cytoplasmic 2 OS=Homo sapiens GN=ACTG1 PE=1 SV=1	0	329.442	86.1333	27	166	13	1	375	41.766	5.48	High		34000000000	1491.5	459.331	27		CDC42
FALSE	High	Master Protein	Q13753	Laminin subunit gamma-2 OS=Homo sapiens GN=LAMC2 PE=1 SV=2	0	304.136	56.6639	56	93	56	1	1193	130.892	6.19	High		3300000000	11.471	272.707	56		TLN1
FALSE	High	Master Protein	O00159	Unconventional myosin-Ic OS=Homo sapiens GN=MYO1C PE=1 SV=4	0	250.158	58.984	58	78	2	1	1063	121.606	9.41	High		220000000	12.111	216.517	58
FALSE	High	Master Protein	Q12965	Unconventional myosin-Ie OS=Homo sapiens GN=MYO1E PE=1 SV=2	0	242.046	59.0253	52	78	51	1	1108	126.982	8.92	High		1100000000	9	198.057	52
FALSE	High	Master Protein	O43707	Alpha-actinin-4 OS=Homo sapiens GN=ACTN4 PE=1 SV=2	0	239.166	65.8617	50	69	34	1	911	104.788	5.44	High		340000000	11.005	209.127	50
FALSE	High	Master Protein	H6VRG1	Keratin 1 OS=Homo sapiens GN=KRT1 PE=3 SV=1	0	229.287	60.9302	41	66	34	1	645	66.086	8.12	High		6400000000	28.764	203.882	41
FALSE	High	Master Protein	P13645	Keratin, type I cytoskeletal 10 OS=Homo sapiens GN=KRT10 PE=1 SV=6	0	208.39	55.3082	31	61	28	1	584	58.792	5.21	High		5700000000	70.969	196.438	31
FALSE	High	Master Protein	A0A0A0MRM8	Unconventional myosin-VI OS=Homo sapiens GN=MYO6 PE=1 SV=1	0	199.745	44.4533	44	58	44	1	1253	144.924	8.56	High		330000000	4.422	170.89	44
FALSE	High	Master Protein	D3DTH7	Myosin IC, isoform CRA_a OS=Homo sapiens GN=MYO1C PE=3 SV=1	0	191.864	57.1926	46	64	1	1	862	98.872	9.42	High		640000000	11.798	168.241	46
FALSE	High	Master Protein	A0A0D9SGF6	Spectrin alpha chain, non-erythrocytic 1 OS=Homo sapiens GN=SPTAN1 PE=1 SV=1	0	189.619	27.8223	58	61	58	1	2498	287.428	5.36	High		180000000	1.054	167.069	58
FALSE	High	Master Protein	P12814	Alpha-actinin-1 OS=Homo sapiens GN=ACTN1 PE=1 SV=2	0	189.504	52.6906	41	54	25	1	892	102.993	5.41	High		340000000	6.12	160.421	41
FALSE	High	Master Protein	P35908	Keratin, type II cytoskeletal 2 epidermal OS=Homo sapiens GN=KRT2 PE=1 SV=2	0	180.426	78.2473	39	55	30	1	639	65.393	8	High		2100000000	13.548	153.823	39
FALSE	High	Master Protein	B7Z9C0	cDNA FLJ52405, highly similar to Myosin Ic OS=Homo sapiens PE=2 SV=1	0	175.367	55.1553	43	54	1	1	805	92.274	8.87	High	Acetyl [N-Term]	35000000	11.068	148.479	43
FALSE	High	Master Protein	P06396	Gelsolin OS=Homo sapiens GN=GSN PE=1 SV=1	0	175.053	46.4194	26	37	2	1	782	85.644	6.28	High			6.552	124.454	26
FALSE	High	Master Protein	B7Z992	cDNA FLJ53698, highly similar to Gelsolin OS=Homo sapiens PE=2 SV=1	0	172.635	48.3916	25	37	1	1	715	78.783	6.11	High	Acetyl [N-Term]	67000000	7.859	120.911	25
FALSE	High	Master Protein	P35527	Keratin, type I cytoskeletal 9 OS=Homo sapiens GN=KRT9 PE=1 SV=3	0	165.201	72.7127	31	50	30	1	623	62.027	5.24	High		2000000000	14.013	158.732	31
FALSE	High	Master Protein	P07437	Tubulin beta chain OS=Homo sapiens GN=TUBB PE=1 SV=2	0	157.499	81.982	26	50	4	1	444	49.639	4.89	High		1100000000	73.057	145.409	26
FALSE	High	Master Protein	O95425	Supervillin OS=Homo sapiens GN=SVIL PE=1 SV=2	0	147.062	22.0416	37	43	37	1	2214	247.593	6.98	High		200000000	1.092	122.883	37
FALSE	High	Master Protein	Q53GG0	Epithelial protein lost in neoplasm beta variant (Fragment) OS=Homo sapiens PE=2 SV=1	0	138.103	46.6403	29	40	29	1	759	85.201	6.84	High		390000000	3.833	105.215	29
FALSE	High	Master Protein	P68371	Tubulin beta-4B chain OS=Homo sapiens GN=TUBB4B PE=1 SV=1	0	137.505	75.7303	25	46	2	1	445	49.799	4.89	High		560000000	48.619	130.029	25
FALSE	High	Master Protein	V9HWB4	Epididymis secretory sperm binding protein Li 89n OS=Homo sapiens GN=HEL-S-89n PE=2 SV=1	0	136.196	46.9419	32	44	31	1	654	72.288	5.16	High		1100000000	9.578	122.177	32
FALSE	High	Master Protein	F5H5D3	Tubulin alpha chain OS=Homo sapiens GN=TUBA1C PE=1 SV=1	0	134.317	63.9692	24	44	2	1	519	57.693	5.07	High		440000000	19.434	117.966	24
FALSE	High	Master Protein	V9HW22	Epididymis luminal protein 33 OS=Homo sapiens GN=HEL-S-72p PE=2 SV=1	0	133.65	49.226	27	40	24	1	646	70.854	5.52	High		850000000	7.886	117.241	27
FALSE	High	Master Protein	Q71U36	Tubulin alpha-1A chain OS=Homo sapiens GN=TUBA1A PE=1 SV=1	0	128.077	68.2927	23	43	1	1	451	50.104	5.06	High		48000000	33.807	113.26	23
FALSE	High	Master Protein	A0A087WUZ3	Spectrin beta chain OS=Homo sapiens GN=SPTBN1 PE=1 SV=1	0	123.684	17.6669	32	36	32	1	2366	274.659	5.57	High		97000000	0.645	104.216	32
FALSE	High	Master Protein	B2R6L0	Tubulin beta chain OS=Homo sapiens PE=2 SV=1	0	123.289	56.4045	22	42	2	1	445	49.865	4.89	High		34000000	35.747	117.447	22
FALSE	High	Master Protein	P68366	Tubulin alpha-4A chain OS=Homo sapiens GN=TUBA4A PE=1 SV=1	0	122.342	55.8036	21	40	6	1	448	49.892	5.06	High		760000000	30.623	111.267	21
FALSE	High	Master Protein	A0A024R7C0	Kelch-like ECH-associated protein 1, isoform CRA_a OS=Homo sapiens GN=KEAP1 PE=4 SV=1	0	117.73	59.1346	25	32	25	1	624	69.621	6.44	High		450000000	5.615	90.9761	25
FALSE	High	Master Protein	Q92614	Unconventional myosin-XVIIIa OS=Homo sapiens GN=MYO18A PE=1 SV=3	0	115.299	25.2191	32	34	32	1	2054	232.971	6.3	High		140000000	0.771	86.598	32
FALSE	High	Master Protein	P02533	Keratin, type I cytoskeletal 14 OS=Homo sapiens GN=KRT14 PE=1 SV=4	0	110.491	59.322	26	36	10	1	472	51.529	5.16	High		400000000	9	94.1851	26
FALSE	High	Master Protein	Q5HYL6	Putative uncharacterized protein DKFZp686E1899 OS=Homo sapiens GN=DKFZp686E1899 PE=2 SV=1	0	101.121	62.2159	15	22	15	1	352	39.53	5.19	High		610000000	6.499	78.8158	15
FALSE	High	Master Protein	A0A0S2Z428	HCG2039812, isoform CRA_b (Fragment) OS=Homo sapiens GN=KRT6A PE=2 SV=1	0	99.3665	53.9007	32	35	2	1	564	60.008	8	High		400000000	7.799	80.604	32
FALSE	High	Master Protein	P04259	Keratin, type II cytoskeletal 6B OS=Homo sapiens GN=KRT6B PE=1 SV=5	0	98.1743	55.3191	32	35	2	1	564	60.03	8	High		82000000	7.254	80.0696	32
FALSE	High	Master Protein	P68032	Actin, alpha cardiac muscle 1 OS=Homo sapiens GN=ACTC1 PE=1 SV=1	0	97.5124	45.6233	16	91	4	1	377	41.992	5.39	High		8300000000	35.747	165.439	16
FALSE	High	Master Protein	A0A0D9SF53	ATP-dependent RNA helicase DDX3X OS=Homo sapiens GN=DDX3X PE=1 SV=1	0	93.1985	44.3383	25	29	25	1	733	81.426	8.07	High		510000000	2.54	83.2678	25
FALSE	High	Master Protein	A0A0G2JIW1	Heat shock 70 kDa protein 1B OS=Homo sapiens GN=HSPA1B PE=1 SV=1	0	89.5962	51.7134	23	28	21	1	642	70.066	5.66	High		400000000	4.135	79.0608	23
FALSE	High	Master Protein	Q13509	Tubulin beta-3 chain OS=Homo sapiens GN=TUBB3 PE=1 SV=2	0	88.977	47.7778	20	29	4	1	450	50.4	4.93	High		120000000	15.496	79.9692	20
FALSE	High	Master Protein	P08779	Keratin, type I cytoskeletal 16 OS=Homo sapiens GN=KRT16 PE=1 SV=4	0	87.676	44.3975	20	27	8	1	473	51.236	5.05	High		160000000	4.532	73.4417	20
FALSE	High	Master Protein	V9HW26	ATP synthase subunit alpha OS=Homo sapiens GN=HEL-S-123m PE=2 SV=1	0	87.2514	44.4846	19	24	19	1	553	59.714	9.13	High		1100000000	3.184	68.8882	19
FALSE	High	Master Protein	A0A0S2Z4G4	Tropomyosin 3 isoform 1 (Fragment) OS=Homo sapiens GN=TPM3 PE=2 SV=1	0	86.9984	66.129	27	33	17	1	248	29.015	4.78	High		250000000	32.405	79.4633	27
FALSE	High	Master Protein	O94832	Unconventional myosin-Id OS=Homo sapiens GN=MYO1D PE=1 SV=2	0	85.8759	30.8151	24	28	24	1	1006	116.129	9.39	High		140000000	1.362	71.0601	24
FALSE	High	Master Protein	Q13045	Protein flightless-1 homolog OS=Homo sapiens GN=FLII PE=1 SV=2	0	84.0009	24.5863	24	26	24	1	1269	144.659	6.05	High	Acetyl [N-Term]	160000000	1.246	70.5692	24
FALSE	High	Master Protein	P13647	Keratin, type II cytoskeletal 5 OS=Homo sapiens GN=KRT5 PE=1 SV=3	0	83.93	36.2712	27	32	14	1	590	62.34	7.74	High		520000000	6.686	74.649	27
FALSE	High	Master Protein	Q9BUF5	Tubulin beta-6 chain OS=Homo sapiens GN=TUBB6 PE=1 SV=1	0	81.447	55.6054	18	25	7	1	446	49.825	4.88	High		130000000	8.085	72.3413	18
FALSE	High	Master Protein	O75369	Filamin-B OS=Homo sapiens GN=FLNB PE=1 SV=2	0	75.4183	14.0661	28	28	26	1	2602	277.99	5.73	High		210000000	0.512	67.7595	28
FALSE	High	Master Protein	A0A024R5Z7	Annexin OS=Homo sapiens GN=ANXA2 PE=3 SV=1	0	74.6718	46.9027	16	19	16	1	339	38.58	7.75	High		380000000	5.19	58.4633	16
FALSE	High	Master Protein	Q04695	Keratin, type I cytoskeletal 17 OS=Homo sapiens GN=KRT17 PE=1 SV=2	0	74.6034	56.4815	22	26	13	1	432	48.076	5.02	High		260000000	4.179	66.4938	22
FALSE	High	Master Protein	G8JLB6	Heterogeneous nuclear ribonucleoprotein H OS=Homo sapiens GN=HNRNPH1 PE=1 SV=1	0	72.3508	44.2797	13	16	9	1	472	51.197	6.8	High	Acetyl [N-Term]	480000000	3.125	53.447	13
FALSE	High	Master Protein	P52907	F-actin-capping protein subunit alpha-1 OS=Homo sapiens GN=CAPZA1 PE=1 SV=3	0	71.9759	59.7902	11	19	1	1	286	32.902	5.69	High		170000000	10.548	56.9553	11
FALSE	High	Master Protein	A0A024R8T0	Integrin beta OS=Homo sapiens GN=ITGB4 PE=3 SV=1	0	68.8539	13.9956	21	23	21	1	1822	202.039	6.09	High		130000000	0.611	54.6957	21
FALSE	High	Master Protein	A8K0T9	cDNA FLJ75422, highly similar to Homo sapiens capping protein (actin filament) muscle Z-line, alpha 1, mRNA OS=Homo sapiens PE=2 SV=1	0	64.1767	59.7902	11	18	1	1	286	32.888	5.69	High			9	52.5103	11
FALSE	High	Master Protein	A0A024R1N4	X-ray repair complementing defective repair in Chinese hamster cells 6 (Ku autoantigen, 70kDa), isoform CRA_a OS=Homo sapiens GN=XRCC6 PE=4 SV=1	0	62.4883	33.3333	16	19	16	1	609	69.799	6.64	High		110000000	1.985	52.5606	16
FALSE	High	Master Protein	A4QPB0	IQ motif containing GTPase activating protein 1 OS=Homo sapiens GN=IQGAP1 PE=1 SV=1	0	62.4067	14.7858	17	18	17	1	1657	189.162	6.48	High		62000000	0.547	52.9211	17
FALSE	High	Master Protein	A0A087X1U6	Epiplakin OS=Homo sapiens GN=EPPK1 PE=1 SV=1	0	61.4701	13.3255	12	15	8	1	5088	555.316	5.62	High		70000000	0.101	35.8362	12
FALSE	High	Master Protein	P38646	Stress-70 protein, mitochondrial OS=Homo sapiens GN=HSPA9 PE=1 SV=2	0	60.1715	30.0442	15	16	15	1	679	73.635	6.16	High		140000000	1.31	48.4069	15
FALSE	High	Master Protein	Q86YZ3	Hornerin OS=Homo sapiens GN=HRNR PE=1 SV=2	0	59.3195	14.4211	11	14	11	1	2850	282.228	10.04	High		99000000	0.314	49.8632	11
FALSE	High	Master Protein	A0A024R7T3	Heterogeneous nuclear ribonucleoprotein F, isoform CRA_a OS=Homo sapiens GN=HNRPF PE=4 SV=1	0	54.5554	40	10	14	8	1	415	45.643	5.58	High		350000000	3.062	47.1929	10
FALSE	High	Master Protein	Q08211	ATP-dependent RNA helicase A OS=Homo sapiens GN=DHX9 PE=1 SV=4	0	53.5239	16.063	15	15	15	1	1270	140.869	6.84	High		120000000	0.557	40.983	15
FALSE	High	Master Protein	A0A024RAI1	ARP3 actin-related protein 3 homolog (Yeast), isoform CRA_a OS=Homo sapiens GN=ACTR3 PE=3 SV=1	0	53.3246	53.3493	14	16	14	1	418	47.341	5.88	High		350000000	3.489	45.6577	14
FALSE	High	Master Protein	P19338	Nucleolin OS=Homo sapiens GN=NCL PE=1 SV=3	0	49.6254	26.0563	16	17	16	1	710	76.568	4.7	High		160000000	1.26	42.735	16
FALSE	High	Master Protein	B1AK88	Capping protein (Actin filament) muscle Z-line, beta, isoform CRA_d OS=Homo sapiens GN=CAPZB PE=1 SV=1	0	48.913	49.5017	12	14	12	1	301	33.76	6.43	High		440000000	4.012	39.7486	12
FALSE	High	Master Protein	P13010	X-ray repair cross-complementing protein 5 OS=Homo sapiens GN=XRCC5 PE=1 SV=3	0	48.8244	26.5027	14	16	14	1	732	82.652	5.81	High		140000000	1.268	41.5668	14
FALSE	High	Master Protein	P49411	Elongation factor Tu, mitochondrial OS=Homo sapiens GN=TUFM PE=1 SV=2	0	45.8668	29.4248	11	13	11	1	452	49.51	7.61	High		200000000	1.548	36.8741	11
FALSE	High	Master Protein	P14625	Endoplasmin OS=Homo sapiens GN=HSP90B1 PE=1 SV=1	0	44.9032	20.0498	14	15	12	1	803	92.411	4.84	High		110000000	0.968	39.2802	14
FALSE	High	Master Protein	P02768	Serum albumin OS=Homo sapiens GN=ALB PE=1 SV=2	0	44.8334	25.78	16	20	16	1	609	69.321	6.28	High		6300000000	1.834	37.9853	16
FALSE	High	Master Protein	Q01813	ATP-dependent 6-phosphofructokinase, platelet type OS=Homo sapiens GN=PFKP PE=1 SV=2	0	44.7544	27.551	15	15	15	1	784	85.542	7.55	High		120000000	1.276	39.7669	15
FALSE	High	Master Protein	Q96C19	EF-hand domain-containing protein D2 OS=Homo sapiens GN=EFHD2 PE=1 SV=1	0	44.7493	48.75	13	16	13	1	240	26.68	5.2	High		620000000	7.733	34.8339	13
FALSE	High	Master Protein	B2R7T6	cDNA, FLJ93596, highly similar to Homo sapiens sulfide quinone reductase-like (yeast) (SQRDL), mRNA OS=Homo sapiens PE=2 SV=1	0	43.3939	32.6667	11	12	11	1	450	49.857	9.06	High		200000000	1.254	36.1881	11
FALSE	High	Master Protein	Q00839	Heterogeneous nuclear ribonucleoprotein U OS=Homo sapiens GN=HNRNPU PE=1 SV=6	0	41.1211	27.6364	16	19	16	1	825	90.528	6	High		480000000	1.512	40.067	16
FALSE	High	Master Protein	P06733	Alpha-enolase OS=Homo sapiens GN=ENO1 PE=1 SV=2	0	40.8716	30.1843	10	12	10	1	434	47.139	7.39	High		130000000	1.593	29.2563	10
FALSE	High	Master Protein	P15924	Desmoplakin OS=Homo sapiens GN=DSP PE=1 SV=3	0	40.8246	7.41902	17	17	17	1	2871	331.569	6.81	High		54000000	0.208	34.6848	17
FALSE	High	Master Protein	Q92804	TATA-binding protein-associated factor 2N OS=Homo sapiens GN=TAF15 PE=1 SV=1	0	40.2995	17.9054	8	20	7	1	592	61.793	8.02	High		390000000	1.113	31.1982	8
FALSE	High	Master Protein	A0A1P7ZIM8	LMO7b OS=Homo sapiens PE=2 SV=1	0	40.2717	13.5698	14	15	14	1	1297	147.125	6.49	High		57000000	0.481	36.1908	14
FALSE	High	Master Protein	P08238	Heat shock protein HSP 90-beta OS=Homo sapiens GN=HSP90AB1 PE=1 SV=4	0	40.033	18.3702	12	14	4	1	724	83.212	5.03	High		90000000	1.116	33.8501	12
FALSE	High	Master Protein	P62701	40S ribosomal protein S4, X isoform OS=Homo sapiens GN=RPS4X PE=1 SV=2	0	39.8867	42.2053	11	16	11	1	263	29.579	10.15	High		190000000	4.623	37.3759	11
FALSE	High	Master Protein	P68104	Elongation factor 1-alpha 1 OS=Homo sapiens GN=EEF1A1 PE=1 SV=1	0	38.6879	38.7446	10	13	10	1	462	50.109	9.01	High		440000000	2.311	41.0743	10
FALSE	High	Master Protein	B7Z596	Tropomyosin alpha-1 chain OS=Homo sapiens GN=TPM1 PE=1 SV=1	0	37.8816	31.2727	12	14	5	1	275	31.733	4.89	High		170000000	2.325	35.6897	12
FALSE	High	Master Protein	F8W6H6	Unconventional myosin-Va OS=Homo sapiens GN=MYO5A PE=1 SV=2	0	37.7272	6.90027	12	13	10	1	1855	215.197	8.51	High		42000000	0.278	32.613	12
FALSE	High	Master Protein	V9HW25	Epididymis secretory protein Li 273 OS=Homo sapiens GN=HEL-S-273 PE=2 SV=1	0	37.2187	42.2535	14	15	6	1	284	32.97	4.67	High		55000000	3.489	34.1402	14
FALSE	High	Master Protein	P30101	Protein disulfide-isomerase A3 OS=Homo sapiens GN=PDIA3 PE=1 SV=4	0	36.5524	34.8515	14	14	10	1	505	56.747	6.35	High		98000000	1.656	35.7747	14
FALSE	High	Master Protein	P61160	Actin-related protein 2 OS=Homo sapiens GN=ACTR2 PE=1 SV=1	0	36.5018	29.9492	8	9	8	1	394	44.732	6.74	High		130000000	1.565	30.3688	8
FALSE	High	Master Protein	P07900	Heat shock protein HSP 90-alpha OS=Homo sapiens GN=HSP90AA1 PE=1 SV=5	0	35.7089	16.5301	10	12	4	1	732	84.607	5.02	High		47000000	0.931	26.0468	10
FALSE	High	Master Protein	P08729	Keratin, type II cytoskeletal 7 OS=Homo sapiens GN=KRT7 PE=1 SV=5	0	35.1704	31.9829	16	16	13	1	469	51.354	5.48	High		1500000000	1.683	33.37	16
FALSE	High	Master Protein	P78527	DNA-dependent protein kinase catalytic subunit OS=Homo sapiens GN=PRKDC PE=1 SV=3	0	33.7864	4.55426	17	17	17	1	4128	468.788	7.12	High		52000000	0.165	30.5742	17
FALSE	High	Master Protein	P67936	Tropomyosin alpha-4 chain OS=Homo sapiens GN=TPM4 PE=1 SV=3	0	33.3518	35.8871	12	14	2	1	248	28.504	4.69	High		45000000	3.16	34.3391	12
FALSE	High	Master Protein	Q53HL1	Myosin regulatory light chain MRCL3 variant (Fragment) OS=Homo sapiens PE=2 SV=1	0	33.2203	50.8772	7	9	1	1	171	19.781	4.84	High		230000000	4.337	27.892	7
FALSE	High	Master Protein	J3QRS3	Myosin regulatory light chain 12A OS=Homo sapiens GN=MYL12A PE=1 SV=1	0	33.2202	49.1525	7	9	1	1	177	20.444	4.75	High		230000000	3.642	27.892	7
FALSE	High	Master Protein	A4D0V4	Capping protein (Actin filament) muscle Z-line, alpha 2 OS=Homo sapiens GN=CAPZA2 PE=2 SV=1	0	33.1594	47.5524	9	11	7	1	286	32.929	5.85	High		140000000	4.412	26.7167	9
FALSE	High	Master Protein	Q9Y4L1	Hypoxia up-regulated protein 1 OS=Homo sapiens GN=HYOU1 PE=1 SV=1	0	33.0414	17.6176	12	12	12	1	999	111.266	5.22	High		51000000	0.585	33.9334	12
FALSE	High	Master Protein	P0CG39	POTE ankyrin domain family member J OS=Homo sapiens GN=POTEJ PE=3 SV=1	0	32.4899	5.78035	5	27	1	1	1038	117.315	5.97	High			0.54	42.5065	5
FALSE	High	Master Protein	P22626	Heterogeneous nuclear ribonucleoproteins A2/B1 OS=Homo sapiens GN=HNRNPA2B1 PE=1 SV=2	0	32.2734	33.9943	10	11	9	1	353	37.407	8.95	High		120000000	2.36	29.4546	10
FALSE	High	Master Protein	V9HW88	Calreticulin, isoform CRA_b OS=Homo sapiens GN=HEL-S-99n PE=2 SV=1	0	31.5081	13.9089	6	9	6	1	417	48.112	4.44	High		82000000	1.219	20.6178	6
FALSE	High	Master Protein	P04406	Glyceraldehyde-3-phosphate dehydrogenase OS=Homo sapiens GN=GAPDH PE=1 SV=3	0	29.474	34.3284	6	6	6	1	335	36.03	8.46	High		76000000	0.931	21.4712	6
FALSE	High	Master Protein	J3KMZ9	Low-density lipoprotein receptor (Fragment) OS=Homo sapiens GN=LDLR PE=1 SV=1	0	28.8782	11.6402	8	8	8	1	945	104.605	5.27	High		110000000	0.425	22.6384	8
FALSE	High	Master Protein	E9KL44	Epididymis tissue sperm binding protein Li 14m OS=Homo sapiens PE=2 SV=1	0	28.5113	15.7274	9	9	9	1	763	82.947	9.04	High		82000000	0.585	23.7068	9
FALSE	High	Master Protein	Q59EI9	ADP,ATP carrier protein, liver isoform T2 variant (Fragment) OS=Homo sapiens PE=2 SV=1	0	28.3456	35.9133	9	12	3	1	323	35.361	9.85	High		130000000	2.008	29.5293	9
FALSE	High	Master Protein	Q6NVC0	SLC25A5 protein (Fragment) OS=Homo sapiens GN=SLC25A5 PE=2 SV=1	0	27.7448	27.2446	9	12	3	1	323	35.271	9.82	High		140000000	2.34	28.7408	9
FALSE	High	Master Protein	A0A024RAZ7	Heterogeneous nuclear ribonucleoprotein A1, isoform CRA_b OS=Homo sapiens GN=HNRPA1 PE=4 SV=1	0	27.744	25	7	10	6	1	372	38.723	9.13	High		79000000	2.162	21.1521	7
FALSE	High	Master Protein	P23396	40S ribosomal protein S3 OS=Homo sapiens GN=RPS3 PE=1 SV=2	0	27.1253	48.1481	10	10	10	1	243	26.671	9.66	High		220000000	2.36	25.8091	10
FALSE	High	Master Protein	A0A087WVQ6	Clathrin heavy chain OS=Homo sapiens GN=CLTC PE=1 SV=1	0	26.0996	6.78976	9	9	9	1	1679	191.936	5.69	High		54000000	0.244	23.5251	9
FALSE	High	Master Protein	O43823	A-kinase anchor protein 8 OS=Homo sapiens GN=AKAP8 PE=1 SV=1	0	26.0892	14.0173	8	8	8	1	692	76.061	5.15	High		81000000	0.812	21.8404	8
FALSE	High	Master Protein	P11047	Laminin subunit gamma-1 OS=Homo sapiens GN=LAMC1 PE=1 SV=3	0	25.9903	5.65569	7	8	7	1	1609	177.489	5.12	High		48000000	0.209	23.2596	7
FALSE	High	Master Protein	P05787	Keratin, type II cytoskeletal 8 OS=Homo sapiens GN=KRT8 PE=1 SV=7	0	25.7956	16.9772	11	11	4	1	483	53.671	5.59	High		49000000	0.968	21.3556	11
FALSE	High	Master Protein	Q5U000	Cathepsin Z OS=Homo sapiens PE=2 SV=1	0	25.7481	27.0627	7	8	7	1	303	33.846	7.11	High		420000000	2.162	19.9187	7
FALSE	High	Master Protein	A0A087X0X3	Heterogeneous nuclear ribonucleoprotein M OS=Homo sapiens GN=HNRNPM PE=1 SV=1	0	25.4601	15.2055	9	9	9	1	730	77.518	8.78	High		180000000	0.458	20.1054	9
FALSE	High	Master Protein	P62633	Cellular nucleic acid-binding protein OS=Homo sapiens GN=CNBP PE=1 SV=1	0	25.46	40.678	6	9	6	1	177	19.45	7.71	High		150000000	2.415	18.9692	6
FALSE	High	Master Protein	A8K4W0	40S ribosomal protein S3a OS=Homo sapiens GN=RPS3A PE=2 SV=1	0	25.4056	32.9545	8	10	8	1	264	29.936	9.73	High		160000000	2.36	21.3628	8
FALSE	High	Master Protein	V9HW31	ATP synthase subunit beta OS=Homo sapiens GN=HEL-S-271 PE=1 SV=1	0	24.9424	18.5255	7	8	7	1	529	56.525	5.4	High		130000000	0.682	23.0047	7
FALSE	High	Master Protein	A0A024QZK8	Heterogeneous nuclear ribonucleoprotein H3 (2H9), isoform CRA_a OS=Homo sapiens GN=HNRPH3 PE=4 SV=1	0	24.7054	21.6763	5	7	5	1	346	36.903	6.87	High		160000000	1.154	24.6776	5
FALSE	High	Master Protein	A0A0S2Z3L2	ATPase Ca++ transporting cardiac muscle slow twitch 2 isoform 1 (Fragment) OS=Homo sapiens GN=ATP2A2 PE=2 SV=1	0	24.6434	7.86948	6	6	6	1	1042	114.683	5.34	High		65000000	0.292	17.2493	6
FALSE	High	Master Protein	E9PDI4	Ladinin-1 OS=Homo sapiens GN=LAD1 PE=1 SV=1	0	24.5508	21.8456	9	9	9	1	531	58.643	9.86	High		52000000	0.658	21.5746	9
FALSE	High	Master Protein	A0A024R374	Cathepsin B, isoform CRA_a OS=Homo sapiens GN=CTSB PE=3 SV=1	0	23.7131	17.6991	4	5	4	1	339	37.797	6.3	High		190000000	0.896	13.4232	4
FALSE	High	Master Protein	A0A024RBS2	60S acidic ribosomal protein P0 OS=Homo sapiens GN=RPLP0 PE=3 SV=1	0	23.6957	34.0694	7	7	7	1	317	34.252	5.97	High		120000000	1.336	21.0712	7
FALSE	High	Master Protein	B3KT93	Polyadenylate-binding protein OS=Homo sapiens PE=2 SV=1	0	23.4206	15.8805	8	8	8	1	636	70.571	9.52	High		55000000	0.585	19.7808	8
FALSE	High	Master Protein	P55795	Heterogeneous nuclear ribonucleoprotein H2 OS=Homo sapiens GN=HNRNPH2 PE=1 SV=1	0	23.3248	18.931	6	8	3	1	449	49.232	6.3	High		89000000	1.089	21.5071	6
FALSE	High	Master Protein	A0A1W2PNV4	Uncharacterized protein OS=Homo sapiens PE=4 SV=1	0	22.9982	9.94152	5	7	5	1	684	75.825	8.59	High		90000000	0.512	21.074	5
FALSE	High	Master Protein	Q59EA2	Coronin (Fragment) OS=Homo sapiens PE=2 SV=1	0	22.9729	17.3653	7	7	7	1	501	56.334	8.19	High		72000000	0.743	18.9214	7
FALSE	High	Master Protein	Q9ULV0	Unconventional myosin-Vb OS=Homo sapiens GN=MYO5B PE=1 SV=3	0	22.0198	4.59957	6	6	4	1	1848	213.538	7.2	High		19000000	0.123	19.8199	6
FALSE	High	Master Protein	B2RA03	cDNA, FLJ94640, highly similar to Homo sapiens keratin 18 (KRT18), mRNA OS=Homo sapiens PE=2 SV=1	0	21.3073	22.093	8	8	8	1	430	48	5.38	High		130000000	0.812	17.5308	8
FALSE	High	Master Protein	A2A3R6	40S ribosomal protein S6 OS=Homo sapiens GN=RPS6 PE=2 SV=1	0	20.6392	28.1124	6	6	6	1	249	28.663	10.84	High		100000000	1.894	16.6666	6
FALSE	High	Master Protein	A0A024RBE8	Solute carrier family 25 (Mitochondrial carrier phosphate carrier), member 3, isoform CRA_a OS=Homo sapiens GN=SLC25A3 PE=2 SV=1	0	20.4532	29.6399	9	10	9	1	361	39.933	9.36	High		210000000	1.994	20.2483	9
FALSE	High	Master Protein	A8MXP9	Matrin-3 OS=Homo sapiens GN=MATR3 PE=1 SV=1	0	20.0253	8.49162	5	5	5	1	895	99.905	6.04	High		34000000	0.248	15.3273	5
FALSE	High	Master Protein	P10809	60 kDa heat shock protein, mitochondrial OS=Homo sapiens GN=HSPD1 PE=1 SV=2	0	19.4617	15.5323	5	5	5	1	573	61.016	5.87	High		59000000	0.377	15.4856	5
FALSE	High	Master Protein	Q1KMD3	Heterogeneous nuclear ribonucleoprotein U-like protein 2 OS=Homo sapiens GN=HNRNPUL2 PE=1 SV=1	0	19.0391	12.1821	7	7	7	1	747	85.052	4.91	High		72000000	0.468	16.0366	7
FALSE	High	Master Protein	V9HWB8	Pyruvate kinase OS=Homo sapiens GN=HEL-S-30 PE=1 SV=1	0	18.4846	19.9623	6	6	6	1	531	57.9	7.84	High		87000000	0.453	14.7937	6
FALSE	High	Master Protein	A6NHL2	Tubulin alpha chain-like 3 OS=Homo sapiens GN=TUBAL3 PE=1 SV=2	0	18.2451	10.3139	5	10	1	1	446	49.877	6.05	High		49000000	1.031	16.5804	5
FALSE	High	Master Protein	Q53R19	Arp2/3 complex 34 kDa subunit OS=Homo sapiens GN=ARPC2 PE=2 SV=1	0	17.762	33	5	5	5	1	300	34.311	7.36	High		72000000	0.65	12.8699	5
FALSE	High	Master Protein	A0A024R1X8	Junction plakoglobin, isoform CRA_a OS=Homo sapiens GN=JUP PE=4 SV=1	0	17.7246	12.0805	6	6	6	1	745	81.675	6.14	High		19000000	0.369	13.5743	6
FALSE	High	Master Protein	A8K9A4	cDNA FLJ75154, highly similar to Homo sapiens heterogeneous nuclear ribonucleoprotein C (C1/C2), mRNA OS=Homo sapiens PE=2 SV=1	0	17.613	26.1438	8	8	8	1	306	33.592	5.14	High		150000000	1.228	11.0183	8
FALSE	High	Master Protein	Q96PK6	RNA-binding protein 14 OS=Homo sapiens GN=RBM14 PE=1 SV=2	0	17.5824	10.3139	6	6	6	1	669	69.449	9.67	High		48000000	0.638	12.8267	6
FALSE	High	Master Protein	Q9P0K7	Ankycorbin OS=Homo sapiens GN=RAI14 PE=1 SV=2	0	17.2447	6.02041	5	5	5	1	980	109.973	6.21	High		76000000	0.182	13.8903	5
FALSE	High	Master Protein	P05023	Sodium/potassium-transporting ATPase subunit alpha-1 OS=Homo sapiens GN=ATP1A1 PE=1 SV=1	0	16.9388	8.3089	7	7	7	1	1023	112.824	5.49	High		68000000	0.363	17.695	7
FALSE	High	Master Protein	P30050	60S ribosomal protein L12 OS=Homo sapiens GN=RPL12 PE=1 SV=1	0	16.8854	33.3333	4	4	4	1	165	17.808	9.42	High		53000000	1.31	12.8571	4
FALSE	High	Master Protein	B2RE46	cDNA, FLJ96923, highly similar to Homo sapiens ribophorin II (RPN2), mRNA OS=Homo sapiens PE=2 SV=1	0	16.7062	12.6783	5	5	5	1	631	69.291	5.78	High		31000000	0.45	12.3058	5
FALSE	High	Master Protein	Q53HU8	Vimentin variant (Fragment) OS=Homo sapiens PE=2 SV=1	0	16.6618	13.3047	6	7	6	1	466	53.651	5.12	High		86000000	0.607	14.1173	6
FALSE	High	Master Protein	Q13344	Fus-like protein (Fragment) OS=Homo sapiens PE=2 SV=1	0	16.5437	13.447	5	5	4	1	528	53.345	9.42	High		78000000	0.896	14.4388	5
FALSE	High	Master Protein	H0Y449	Nuclease-sensitive element-binding protein 1 (Fragment) OS=Homo sapiens GN=YBX1 PE=1 SV=1	0	16.1695	23.7968	4	5	4	1	374	41.99	10.43	High		50000000	0.52	14.1479	4
FALSE	High	Master Protein	D9HTE9	Plasma membrane citrate carrier OS=Homo sapiens GN=SLC25A1 PE=2 SV=1	0	15.6304	17.2956	5	6	5	1	318	35.03	9.99	High		75000000	1.069	12.5491	5
FALSE	High	Master Protein	P27635	60S ribosomal protein L10 OS=Homo sapiens GN=RPL10 PE=1 SV=4	0	15.4779	37.8505	6	7	6	1	214	24.588	10.08	High		200000000	2.455	13.4424	6
FALSE	High	Master Protein	Q53SS8	Epididymis secretory protein Li 85 OS=Homo sapiens GN=PCBP1 PE=2 SV=1	0	15.4323	18.5393	5	5	4	1	356	37.474	7.09	High		160000000	0.73	11.8234	5
FALSE	High	Master Protein	B2R5W3	Poly [ADP-ribose] polymerase OS=Homo sapiens PE=2 SV=1	0	15.4299	5.6213	5	5	5	1	1014	113.014	8.88	High		58000000	0.201	10.7564	5
FALSE	High	Master Protein	P15880	40S ribosomal protein S2 OS=Homo sapiens GN=RPS2 PE=1 SV=2	0	15.0458	26.9625	7	7	7	1	293	31.305	10.24	High		180000000	1.081	15.2095	7
FALSE	High	Master Protein	Q53F64	Heterogeneous nuclear ribonucleoprotein AB isoform a variant (Fragment) OS=Homo sapiens PE=2 SV=1	0	14.9589	17.4699	5	5	4	1	332	35.973	7.42	High		66000000	1.424	8.2425	5
FALSE	High	Master Protein	Q14247	Src substrate cortactin OS=Homo sapiens GN=CTTN PE=1 SV=2	0	14.8869	14.1818	8	8	8	1	550	61.549	5.4	High		87000000	0.812	16.9452	8
FALSE	High	Master Protein	P27824	Calnexin OS=Homo sapiens GN=CANX PE=1 SV=2	0	14.8776	11.9932	5	5	5	1	592	67.526	4.6	High		88000000	0.487	9.57983	5
FALSE	High	Master Protein	Q59GY2	Ribosomal protein L4 variant (Fragment) OS=Homo sapiens PE=2 SV=1	0	14.7639	18.1406	6	6	6	1	441	48.965	11.02	High		100000000	0.562	15.1464	6
FALSE	High	Master Protein	P51991	Heterogeneous nuclear ribonucleoprotein A3 OS=Homo sapiens GN=HNRNPA3 PE=1 SV=2	0	14.6933	15.0794	4	4	4	1	378	39.571	9.01	High		53000000	0.585	10.9448	4
FALSE	High	Master Protein	A8KAJ3	cDNA FLJ77823, highly similar to Homo sapiens EGF-containing fibulin-like extracellular matrix protein 1, transcript variant 3, mRNA OS=Homo sapiens PE=2 SV=1	0	14.313	11.5619	5	5	5	1	493	54.632	5.14	High		78000000	0.557	11.3437	5
FALSE	High	Master Protein	P36542	ATP synthase subunit gamma, mitochondrial OS=Homo sapiens GN=ATP5C1 PE=1 SV=1	0	13.7233	21.1409	4	4	4	1	298	32.975	9.22	High		120000000	0.668	12.9203	4
FALSE	High	Master Protein	P53621	Coatomer subunit alpha OS=Homo sapiens GN=COPA PE=1 SV=2	0	13.3776	4.82026	5	5	5	1	1224	138.258	7.66	High		28000000	0.157	11.1846	5
FALSE	High	Master Protein	Q6IPH7	RPL14 protein OS=Homo sapiens GN=RPL14 PE=1 SV=1	0	13.3712	19.0909	3	3	1	1	220	23.772	10.93	High		62000000	0.778	8.81507	3
FALSE	High	Master Protein	P07814	Bifunctional glutamate/proline--tRNA ligase OS=Homo sapiens GN=EPRS PE=1 SV=5	0	13.3542	4.29894	5	5	5	1	1512	170.483	7.33	High		26000000	0.132	11.1112	5
FALSE	High	Master Protein	V9HWA9	Epididymis secretory sperm binding protein Li 62p OS=Homo sapiens GN=HEL-S-62p PE=2 SV=1	0	13.3246	1.6837	2	3	2	1	1663	187.03	6.4	High		160000000	0.065	4.88415	2
FALSE	High	Master Protein	Q9NVI7	ATPase family AAA domain-containing protein 3A OS=Homo sapiens GN=ATAD3A PE=1 SV=2	0	13.2043	9.14826	6	7	6	1	634	71.325	8.98	High		70000000	0.431	16.1648	6
FALSE	High	Master Protein	P13674	Prolyl 4-hydroxylase subunit alpha-1 OS=Homo sapiens GN=P4HA1 PE=1 SV=2	0	13.1221	8.8015	4	4	4	1	534	61.011	6.01	High		58000000	0.311	11.7732	4
FALSE	High	Master Protein	Q59HH3	Trifunctional purine biosynthetic protein adenosine-3 (Fragment) OS=Homo sapiens PE=2 SV=1	0	12.9508	6.78776	4	4	4	1	1046	112.067	7.36	High		18000000	0.163	10.6384	4
FALSE	High	Master Protein	H7BZJ3	Protein disulfide-isomerase A3 (Fragment) OS=Homo sapiens GN=PDIA3 PE=1 SV=1	0	12.7071	47.9675	5	5	1	1	123	13.511	7.3	High		92000000	2.594	12.065	5
FALSE	High	Master Protein	P21333	Filamin-A OS=Homo sapiens GN=FLNA PE=1 SV=4	0	12.6253	2.34227	6	6	4	1	2647	280.564	6.06	High		23000000	0.095	9.48408	6
FALSE	High	Master Protein	Q5D862	Filaggrin-2 OS=Homo sapiens GN=FLG2 PE=1 SV=1	0	12.5513	3.47135	4	4	4	1	2391	247.928	8.31	High		65000000	0.107	10.1052	4
FALSE	High	Master Protein	A8K7N0	cDNA FLJ75556, highly similar to Homo sapiens ribosomal protein L14, mRNA OS=Homo sapiens PE=2 SV=1	0	12.4858	18.3486	3	3	1	1	218	23.631	10.84	High		76000000	0.778	8.62994	3
FALSE	High	Master Protein	P62081	40S ribosomal protein S7 OS=Homo sapiens GN=RPS7 PE=1 SV=1	0	12.4478	25.7732	4	4	4	1	194	22.113	10.1	High		52000000	1.31	11.4437	4
FALSE	High	Master Protein	B7Z8Q2	cDNA FLJ55606, highly similar to Alpha-2-HS-glycoprotein OS=Homo sapiens PE=2 SV=1	0	12.2955	4.61894	3	4	3	1	433	46.597	6.28	High		78000000	0.52	11.1169	3
FALSE	High	Master Protein	P62424	60S ribosomal protein L7a OS=Homo sapiens GN=RPL7A PE=1 SV=2	0	12.1823	24.0602	5	5	5	1	266	29.977	10.61	High		110000000	1.154	13.2106	5
FALSE	High	Master Protein	F4ZW62	NF45 OS=Homo sapiens PE=1 SV=1	0	11.9357	12.0513	4	4	4	1	390	43.035	5.26	High		65000000	0.551	11.1588	4
FALSE	High	Master Protein	H7C0C1	Uncharacterized protein (Fragment) OS=Homo sapiens PE=4 SV=2	0	11.8548	17.3554	3	3	3	1	242	26.782	9.45	High		29000000	0.468	10.1304	3
FALSE	High	Master Protein	Q53GR7	Solute carrier family 25, member 13 (Citrin) variant (Fragment) OS=Homo sapiens PE=2 SV=1	0	11.8402	11.1111	6	6	5	1	675	74.07	8.38	High		35000000	0.438	13.7674	6
FALSE	High	Master Protein	B7Z6Z4	Myosin light polypeptide 6 OS=Homo sapiens GN=MYL6 PE=1 SV=1	0	11.7467	20.5882	4	4	4	1	238	26.69	5.08	High		130000000	0.719	11.632	4
FALSE	High	Master Protein	B4DX78	cDNA FLJ55484, highly similar to ATP-dependent RNA helicase DDX39 (EC 3.6.1.-) OS=Homo sapiens PE=2 SV=1	0	11.6486	9.57447	4	4	4	1	470	53.662	5.9	High		41000000	0.389	7.05439	4
FALSE	High	Master Protein	A0A024R814	Ribosomal protein L7, isoform CRA_a OS=Homo sapiens GN=RPL7 PE=4 SV=1	0	11.6368	21.6216	4	4	4	1	259	30.419	10.71	High		39000000	0.778	10.4496	4
FALSE	High	Master Protein	Q14103	Heterogeneous nuclear ribonucleoprotein D0 OS=Homo sapiens GN=HNRNPD PE=1 SV=1	0	11.5252	12.1127	3	3	2	1	355	38.41	7.81	High		17000000	0.585	9.1015	3
FALSE	High	Master Protein	Q96P70	Importin-9 OS=Homo sapiens GN=IPO9 PE=1 SV=3	0	11.2781	4.41883	4	5	4	1	1041	115.889	4.81	High		13000000	0.271	10.952	4
FALSE	High	Master Protein	P39023	60S ribosomal protein L3 OS=Homo sapiens GN=RPL3 PE=1 SV=2	0	11.2658	16.6253	5	5	5	1	403	46.08	10.18	High		98000000	0.688	12.1843	5
FALSE	High	Master Protein	Q6ZXV5	Transmembrane and TPR repeat-containing protein 3 OS=Homo sapiens GN=TMTC3 PE=1 SV=2	0	11.1484	5.57377	4	4	4	1	915	103.942	8.87	High		52000000	0.131	10.6611	4
FALSE	High	Master Protein	P30837	Aldehyde dehydrogenase X, mitochondrial OS=Homo sapiens GN=ALDH1B1 PE=1 SV=3	0	11.0984	7.93037	3	3	3	1	517	57.17	6.8	High		62000000	0.172	8.26858	3
FALSE	High	Master Protein	P00338	L-lactate dehydrogenase A chain OS=Homo sapiens GN=LDHA PE=1 SV=2	0	11.024	16.8675	5	5	4	1	332	36.665	8.27	High		28000000	0.585	8.26539	5
FALSE	High	Master Protein	H0YKD8	60S ribosomal protein L28 OS=Homo sapiens GN=RPL28 PE=1 SV=1	0	10.9187	22.3529	5	5	5	1	170	19.06	11.46	High		88000000	1.424	11.9473	5
FALSE	High	Master Protein	A0A024R8U1	Solute carrier family 16 (Monocarboxylic acid transporters), member 3, isoform CRA_a OS=Homo sapiens GN=SLC16A3 PE=4 SV=1	0	10.7984	8.8172	4	4	4	1	465	49.437	7.96	High		89000000	0.668	7.86893	4
FALSE	High	Master Protein	P62805	Histone H4 OS=Homo sapiens GN=HIST1H4A PE=1 SV=2	0	10.7206	33.0097	3	4	3	1	103	11.36	11.36	High		100000000	3.642	9.92427	3
FALSE	High	Master Protein	B3KXM2	Serine/threonine-protein phosphatase OS=Homo sapiens PE=2 SV=1	0	10.5758	12.1065	4	4	4	1	413	45.816	7.4	High		41000000	0.468	7.91315	4
FALSE	High	Master Protein	Q96N67	Dedicator of cytokinesis protein 7 OS=Homo sapiens GN=DOCK7 PE=1 SV=4	0	10.5272	2.42991	4	4	4	1	2140	242.407	6.8	High		45000000	0.076	7.60807	4
FALSE	High	Master Protein	Q9Y305	Acyl-coenzyme A thioesterase 9, mitochondrial OS=Homo sapiens GN=ACOT9 PE=1 SV=2	0	10.4425	9.5672	4	4	4	1	439	49.87	8.6	High		24000000	0.374	9.50782	4
FALSE	High	Master Protein	Q99623	Prohibitin-2 OS=Homo sapiens GN=PHB2 PE=1 SV=2	0	10.2755	15.0502	4	4	4	1	299	33.276	9.83	High		35000000	0.425	9.89679	4
FALSE	High	Master Protein	Q6NZI2	Polymerase I and transcript release factor OS=Homo sapiens GN=PTRF PE=1 SV=1	0	10.2215	7.4359	2	2	2	1	390	43.45	5.6	High		53000000	0.292	7.99205	2
FALSE	High	Master Protein	P50454	Serpin H1 OS=Homo sapiens GN=SERPINH1 PE=1 SV=2	0	9.99082	11.0048	3	3	3	1	418	46.411	8.69	High		40000000	0.318	8.0219	3
FALSE	High	Master Protein	A0A024R9Q1	Thrombospondin 1, isoform CRA_a OS=Homo sapiens GN=THBS1 PE=4 SV=1	0	9.90065	3.67521	3	3	3	1	1170	129.27	4.94	High		33000000	0.101	9.67327	3
FALSE	High	Master Protein	P49327	Fatty acid synthase OS=Homo sapiens GN=FASN PE=1 SV=3	0	9.76976	2.50896	4	5	4	1	2511	273.254	6.44	High		17000000	0.087	12.3593	4
FALSE	High	Master Protein	A0A024RB23	Diacylglycerol kinase OS=Homo sapiens GN=DGKA PE=3 SV=1	0	9.74935	4.7619	2	2	2	1	735	82.577	6.73	High		27000000	0.103	6.15668	2
FALSE	High	Master Protein	P62847	40S ribosomal protein S24 OS=Homo sapiens GN=RPS24 PE=1 SV=1	0	9.48977	20.3008	2	2	2	1	133	15.413	10.78	High		38000000	0.931	5.86409	2
FALSE	High	Master Protein	P05161	Ubiquitin-like protein ISG15 OS=Homo sapiens GN=ISG15 PE=1 SV=5	0	9.47706	31.5152	4	4	4	1	165	17.876	7.44	High		66000000	1.512	12.5353	4
FALSE	High	Master Protein	P13639	Elongation factor 2 OS=Homo sapiens GN=EEF2 PE=1 SV=4	0	9.40535	4.77855	4	4	4	1	858	95.277	6.83	High		36000000	0.186	8.49396	4
FALSE	High	Master Protein	B2RAQ8	cDNA, FLJ95058, highly similar to Homo sapiens carnitine palmitoyltransferase 1A (liver) (CPT1A),nuclear gene encoding mitochondrial protein, mRNA OS=Homo sapiens PE=2 SV=1	0	9.32229	5.17464	3	3	3	1	773	88.283	8.59	High		15000000	0.162	6.77398	3
FALSE	High	Master Protein	B4DJ30	cDNA FLJ61290, highly similar to Neutral alpha-glucosidase AB OS=Homo sapiens PE=2 SV=1	0	9.28161	3.51759	3	3	3	1	995	112.855	6.06	High		29000000	0.131	8.6663	3
FALSE	High	Master Protein	Q14204	Cytoplasmic dynein 1 heavy chain 1 OS=Homo sapiens GN=DYNC1H1 PE=1 SV=5	0	9.10556	0.990099	4	4	4	1	4646	532.072	6.4	High		23000000	0.033	9.38526	4
FALSE	High	Master Protein	P62277	40S ribosomal protein S13 OS=Homo sapiens GN=RPS13 PE=1 SV=2	0	8.83933	28.4768	4	4	4	1	151	17.212	10.54	High		36000000	0.874	6.28564	4
FALSE	High	Master Protein	Q9ULX6	A-kinase anchor protein 8-like OS=Homo sapiens GN=AKAP8L PE=1 SV=3	0	8.75137	6.19195	4	4	4	1	646	71.604	5.07	High		34000000	0.359	4.21674	4
FALSE	High	Master Protein	J3KQE5	GTP-binding nuclear protein Ran (Fragment) OS=Homo sapiens GN=RAN PE=1 SV=1	0	8.71473	17.9487	3	3	3	1	234	26.799	9.58	High		49000000	0.874	6.79122	3
FALSE	High	Master Protein	P04843	Dolichyl-diphosphooligosaccharide--protein glycosyltransferase subunit 1 OS=Homo sapiens GN=RPN1 PE=1 SV=1	0	8.61404	8.07249	4	4	4	1	607	68.527	6.38	High		32000000	0.252	10.1598	4
FALSE	High	Master Protein	P22695	Cytochrome b-c1 complex subunit 2, mitochondrial OS=Homo sapiens GN=UQCRC2 PE=1 SV=3	0	8.56308	6.40177	2	2	2	1	453	48.413	8.63	High		26000000	0.202	6.95649	2
FALSE	High	Master Protein	P84098	60S ribosomal protein L19 OS=Homo sapiens GN=RPL19 PE=1 SV=1	0	8.5413	13.2653	2	2	2	1	196	23.451	11.47	High			0.668	5.22262	2
FALSE	High	Master Protein	B4DR52	Histone H2B OS=Homo sapiens PE=2 SV=1	0	8.50662	15.6627	2	3	2	1	166	18.03	10.32	High		99000000	0.585	8.11467	2
FALSE	High	Master Protein	E1NZA1	Peroxisome proliferator activated receptor interacting complex protein OS=Homo sapiens GN=PRIC295 PE=2 SV=1	0	8.47908	2.69562	4	4	4	1	2671	292.558	7.43	High		20000000	0.053	10.2411	4
FALSE	High	Master Protein	P62979	Ubiquitin-40S ribosomal protein S27a OS=Homo sapiens GN=RPS27A PE=1 SV=2	0	8.41303	14.1026	2	6	2	1	156	17.953	9.64	High		530000000	0.874	15.7835	2
FALSE	High	Master Protein	P26373	60S ribosomal protein L13 OS=Homo sapiens GN=RPL13 PE=1 SV=4	0	8.35501	19.9052	4	4	4	1	211	24.247	11.65	High		90000000	0.931	6.75864	4
FALSE	High	Master Protein	A0A024R8S5	Protein disulfide-isomerase OS=Homo sapiens GN=P4HB PE=2 SV=1	0	8.34758	7.28346	3	3	3	1	508	57.081	4.87	High		20000000	0.189	8.14204	3
FALSE	High	Master Protein	P62906	60S ribosomal protein L10a OS=Homo sapiens GN=RPL10A PE=1 SV=2	0	8.32049	9.67742	2	2	2	1	217	24.816	9.94	High		110000000	0.359	6.55368	2
FALSE	High	Master Protein	P13640	Metallothionein-1G OS=Homo sapiens GN=MT1G PE=1 SV=2	0	8.01888	33.871	3	3	2	1	62	6.136	7.96	High		170000000	9	7.01109	3
FALSE	High	Master Protein	P21291	Cysteine and glycine-rich protein 1 OS=Homo sapiens GN=CSRP1 PE=1 SV=3	0	7.9636	16.5803	2	2	2	1	193	20.554	8.57	High		37000000	0.389	6.38904	2
FALSE	High	Master Protein	P62249	40S ribosomal protein S16 OS=Homo sapiens GN=RPS16 PE=1 SV=2	0	7.92159	32.1918	5	5	5	1	146	16.435	10.21	High		55000000	1.61	11.3989	5
FALSE	High	Master Protein	J3QQ67	60S ribosomal protein L18 (Fragment) OS=Homo sapiens GN=RPL18 PE=1 SV=1	0	7.91763	12.1053	2	2	2	1	190	21.825	11.72	High		91000000	0.668	6.15553	2
FALSE	High	Master Protein	P17812	CTP synthase 1 OS=Homo sapiens GN=CTPS1 PE=1 SV=2	0	7.59051	6.42978	3	3	3	1	591	66.648	6.46	High		33000000	0.218	7.99631	3
FALSE	High	Master Protein	A0A024R9D7	2,4-dienoyl CoA reductase 1, mitochondrial, isoform CRA_b OS=Homo sapiens GN=DECR1 PE=4 SV=1	0	7.54065	7.76119	2	2	2	1	335	36.045	9.28	High		12000000	0.233	5.47746	2
FALSE	High	Master Protein	A0A024R1Q8	Ribosomal protein L23, isoform CRA_b OS=Homo sapiens GN=RPL23 PE=3 SV=1	0	7.46704	20	2	2	2	1	140	14.856	10.51	High		110000000	0.585	5.19592	2
FALSE	High	Master Protein	Q92499	ATP-dependent RNA helicase DDX1 OS=Homo sapiens GN=DDX1 PE=1 SV=2	0	7.43034	5	2	2	2	1	740	82.38	7.23	High		23000000	0.103	7.69529	2
FALSE	High	Master Protein	P60866	40S ribosomal protein S20 OS=Homo sapiens GN=RPS20 PE=1 SV=1	0	7.39007	9.2437	1	2	1	1	119	13.364	9.94	High		15000000	1.154	5.79973	1
FALSE	High	Master Protein	Q9HBB3	60S ribosomal protein L6 OS=Homo sapiens PE=2 SV=1	0	7.2877	13.1488	3	3	3	1	289	32.871	10.58	High		46000000	0.413	8.3064	3
FALSE	High	Master Protein	F8VW96	Cysteine and glycine-rich protein 2 OS=Homo sapiens GN=CSRP2 PE=1 SV=1	0	7.22131	9.46502	2	3	2	1	243	26.719	8.48	High		35000000	0.501	7.14239	2
FALSE	High	Master Protein	E5KNY5	Leucine-rich PPR-motif containing OS=Homo sapiens GN=LRPPRC PE=4 SV=1	0	7.12728	1.7934	2	2	2	1	1394	157.805	6.13	High		26000000	0.046	4.8732	2
FALSE	High	Master Protein	A8K8U1	cDNA FLJ77762, highly similar to Homo sapiens cullin-associated and neddylation-dissociated 1 (CAND1), mRNA OS=Homo sapiens PE=2 SV=1	0	7.07737	3.17073	3	3	3	1	1230	136.231	5.83	High		25000000	0.101	5.00305	3
FALSE	High	Master Protein	Q9NP29	Microfibrillar protein 2 (Fragment) OS=Homo sapiens PE=2 SV=1	0	6.88659	18.4615	2	2	2	1	130	14.119	9.64	High		150000000	0.931	5.5945	2
FALSE	High	Master Protein	O94905	Erlin-2 OS=Homo sapiens GN=ERLIN2 PE=1 SV=1	0	6.82724	7.07965	2	2	2	1	339	37.815	5.62	High		13000000	0.212	4.97688	2
FALSE	High	Master Protein	B4DKQ5	cDNA FLJ54710, highly similar to Target of Myb protein 1 OS=Homo sapiens PE=2 SV=1	0	6.72537	5.78842	2	2	2	1	501	54.797	4.81	High	Acetyl [N-Term]		0.233	5.80114	2
FALSE	High	Master Protein	P83731	60S ribosomal protein L24 OS=Homo sapiens GN=RPL24 PE=1 SV=1	0	6.60151	17.1975	3	3	3	1	157	17.768	11.25	High		80000000	0.995	6.44229	3
FALSE	High	Master Protein	P55084	Trifunctional enzyme subunit beta, mitochondrial OS=Homo sapiens GN=HADHB PE=1 SV=3	0	6.56352	6.96203	3	3	3	1	474	51.262	9.41	High		44000000	0.25	7.00331	3
FALSE	High	Master Protein	Q59E93	Aminopeptidase (Fragment) OS=Homo sapiens PE=2 SV=1	0	6.48053	3.17298	3	3	3	1	977	110.523	5.53	High		36000000	0.136	6.65212	3
FALSE	High	Master Protein	A0A024R150	Coronin OS=Homo sapiens GN=CORO2A PE=3 SV=1	0	6.453	4.95238	2	2	2	1	525	59.725	8.05	High		24000000	0.141	6.14212	2
FALSE	High	Master Protein	V9HW43	Epididymis secretory protein Li 102 OS=Homo sapiens GN=HEL-S-102 PE=2 SV=1	0	6.44784	12.6829	2	2	2	1	205	22.768	6.4	High		12000000	0.425	5.04048	2
FALSE	High	Master Protein	P42766	60S ribosomal protein L35 OS=Homo sapiens GN=RPL35 PE=1 SV=2	0	6.42607	26.0163	3	3	3	1	123	14.543	11.05	High		56000000	2.162	4.93977	3
FALSE	High	Master Protein	J3KPS3	Fructose-bisphosphate aldolase OS=Homo sapiens GN=ALDOA PE=1 SV=1	0	6.40556	9.51087	3	3	3	1	368	39.793	8.09	High		9900000	0.35	3.06732	3
FALSE	High	Master Protein	A0A140VJT8	Testicular tissue protein Li 164 OS=Homo sapiens PE=2 SV=1	0	6.3739	5.63991	2	2	2	1	461	49.941	4.82	High		21000000	0.166	5.79272	2
FALSE	High	Master Protein	A0A0S2Z491	Nucleophosmin isoform 2 (Fragment) OS=Homo sapiens GN=NPM1 PE=2 SV=1	0	6.27794	11.5646	2	2	2	1	294	32.555	4.78	High		12000000	0.292	5.47062	2
FALSE	High	Master Protein	Q6IPI1	60S ribosomal protein L29 OS=Homo sapiens GN=RPL29 PE=2 SV=1	0	6.23028	14.2857	2	2	2	1	161	17.94	11.66	High		34000000	1.154	3.59961	2
FALSE	High	Master Protein	P11182	Lipoamide acyltransferase component of branched-chain alpha-keto acid dehydrogenase complex, mitochondrial OS=Homo sapiens GN=DBT PE=1 SV=3	0	6.17521	7.67635	4	4	4	1	482	53.453	8.51	High		30000000	0.374	5.91759	4
FALSE	High	Master Protein	A8K9K6	cDNA FLJ76962, highly similar to Homo sapiens nucleolar protein 5A (56kDa with KKE/D repeat) (NOL5A), mRNA OS=Homo sapiens PE=2 SV=1	0	6.14548	3.87205	2	2	2	1	594	65.937	9.23	High		17000000	0.136	4.97107	2
FALSE	High	Master Protein	Q9NR30	Nucleolar RNA helicase 2 OS=Homo sapiens GN=DDX21 PE=1 SV=5	0	6.08124	3.32056	2	2	2	1	783	87.29	9.28	High		18000000	0.11	5.00102	2
FALSE	High	Master Protein	M0R0R2	40S ribosomal protein S5 OS=Homo sapiens GN=RPS5 PE=1 SV=1	0	6.06401	10.6667	2	2	2	1	225	25.317	9.76	High		77000000	0.468	2.98993	2
FALSE	High	Master Protein	A0A125QYY8	IBM-B1 light chain variable region (Fragment) OS=Homo sapiens PE=2 SV=1	0	6.00472	11.6071	1	11	1	1	112	12.159	8.5	High		35000000000	1.154	26.6879	1
FALSE	High	Master Protein	B3KXY9	cDNA FLJ46359 fis, clone TESTI4049786, highly similar to Hexokinase-1 (EC 2.7.1.1) OS=Homo sapiens PE=2 SV=1	0	5.77274	3.15126	3	3	3	1	952	106.183	7.17	High		22000000	0.126	4.4784	3
FALSE	High	Master Protein	A0A0U1RRH7	Histone H2A OS=Homo sapiens GN=HIST1H3D PE=3 SV=1	0	5.76435	20.5882	3	3	3	1	170	18.541	11.52	High		170000000	0.874	6.31464	3
FALSE	High	Master Protein	P18085	ADP-ribosylation factor 4 OS=Homo sapiens GN=ARF4 PE=1 SV=3	0	5.67884	16.6667	2	2	2	1	180	20.498	7.14	High		26000000	0.425	5.79834	2
FALSE	High	Master Protein	A0A075B6S2	Immunoglobulin kappa variable 2D-29 OS=Homo sapiens GN=IGKV2D-29 PE=3 SV=1	0	5.6222	16.6667	2	2	2	1	120	13.135	7.12	High		760000000	1.154	4.93994	2
FALSE	High	Master Protein	P54136	Arginine--tRNA ligase, cytoplasmic OS=Homo sapiens GN=RARS PE=1 SV=2	0	5.56121	5	3	3	3	1	660	75.331	6.68	High		32000000	0.174	6.17832	3
FALSE	High	Master Protein	B2RBR9	cDNA, FLJ95650, highly similar to Homo sapiens karyopherin (importin) beta 1 (KPNB1), mRNA OS=Homo sapiens PE=2 SV=1	0	5.55372	2.39726	2	2	2	1	876	97.122	4.78	High	Acetyl [N-Term]	21000000	0.11	4.89047	2
FALSE	High	Master Protein	Q96HS1	Serine/threonine-protein phosphatase PGAM5, mitochondrial OS=Homo sapiens GN=PGAM5 PE=1 SV=2	0	5.5181	9.68858	3	3	3	1	289	31.985	8.68	High		78000000	0.438	6.15708	3
FALSE	High	Master Protein	A0A024R6S1	DnaJ (Hsp40) homolog, subfamily A, member 2, isoform CRA_a OS=Homo sapiens GN=DNAJA2 PE=3 SV=1	0	5.51482	6.79612	3	3	3	1	412	45.717	6.48	High		38000000	0.334	6.89876	3
FALSE	High	Master Protein	K7ER00	Phenylalanine--tRNA ligase alpha subunit OS=Homo sapiens GN=FARSA PE=1 SV=1	0	5.49157	8.75912	2	2	2	1	548	62.356	7.84	High		19000000	0.155	6.49451	2
FALSE	High	Master Protein	P62269	40S ribosomal protein S18 OS=Homo sapiens GN=RPS18 PE=1 SV=3	0	5.4745	19.0789	3	3	3	1	152	17.708	10.99	High		50000000	0.778	7.44759	3
FALSE	High	Master Protein	A0A0A6YYL6	Protein RPL17-C18orf32 OS=Homo sapiens GN=RPL17-C18orf32 PE=3 SV=1	0	5.46724	11.4035	2	2	2	1	228	26.356	10.1	High		45000000	0.359	4.83587	2
FALSE	High	Master Protein	A8K9T3	cDNA FLJ76467, highly similar to Homo sapiens acyl-CoA synthetase long-chain family member 1 (ACSL1), mRNA OS=Homo sapiens PE=2 SV=1	0	5.41841	4.01146	3	3	3	1	698	77.902	7.18	High		19000000	0.194	5.68196	3
FALSE	High	Master Protein	Q8N1N4	Keratin, type II cytoskeletal 78 OS=Homo sapiens GN=KRT78 PE=1 SV=2	0	5.40976	5.76923	3	3	2	1	520	56.83	6.02	High		15000000	0.205	5.47047	3
FALSE	High	Master Protein	A0A024R2Q4	Ribosomal protein L15 OS=Homo sapiens GN=RPL15 PE=3 SV=1	0	5.2536	6.86275	1	1	1	1	204	24.131	11.62	High		20000000	0.179	3.15387	1
FALSE	High	Master Protein	A0A024R718	Pre-B-cell colony enhancing factor 1, isoform CRA_a OS=Homo sapiens GN=PBEF1 PE=4 SV=1	0	5.25337	8.75764	3	3	3	1	491	55.487	7.15	High		40000000	0.259	5.41486	3
FALSE	High	Master Protein	B2RAH5	cDNA, FLJ94919, highly similar to Homo sapiens protein phosphatase 1, regulatory (inhibitor) subunit 12A (PPP1R12A), mRNA OS=Homo sapiens PE=2 SV=1	0	5.07849	3.00971	3	3	3	1	1030	115.259	5.43	High		14000000	0.131	3.77324	3
FALSE	High	Master Protein	J9JIE6	Calcium load-activated calcium channel OS=Homo sapiens GN=TMCO1 PE=1 SV=1	0	5.07284	6.27615	1	1	1	1	239	27.061	10.26	High		19000000	0.233	2.92565	1
FALSE	High	Master Protein	H3BVG0	Nuclear pore complex protein Nup93 OS=Homo sapiens GN=NUP93 PE=1 SV=1	0	4.86928	2.95455	2	2	2	1	880	99.492	5.73	High			0.08	4.40837	2
FALSE	High	Master Protein	P12273	Prolactin-inducible protein OS=Homo sapiens GN=PIP PE=1 SV=1	0	4.85915	18.4932	2	2	2	1	146	16.562	8.05	High		38000000	0.468	5.18167	2
FALSE	High	Master Protein	B2R8R5	cDNA, FLJ94025, highly similar to Homo sapiens tripartite motif-containing 28 (TRIM28), mRNA OS=Homo sapiens PE=2 SV=1	0	4.7871	2.99401	2	2	2	1	835	88.503	5.77	High		27000000	0.119	4.22308	2
FALSE	High	Master Protein	P16403	Histone H1.2 OS=Homo sapiens GN=HIST1H1C PE=1 SV=2	0	4.60657	9.38967	2	2	2	1	213	21.352	10.93	High		61000000	0.425	4.53961	2
FALSE	High	Master Protein	B2R4C0	60S ribosomal protein L18a OS=Homo sapiens PE=2 SV=1	0	4.57528	7.38636	1	1	1	1	176	20.739	10.71	High		45000000	0.179	3.49592	1
FALSE	High	Master Protein	V9HW37	Epididymis secretory protein Li 69 OS=Homo sapiens GN=HEL-S-69 PE=1 SV=1	0	4.57349	2.95749	1	1	1	1	541	59.633	5.66	High			0.062	3.53469	1
FALSE	High	Master Protein	C9J6P4	Zinc finger CCCH-type antiviral protein 1 OS=Homo sapiens GN=ZC3HAV1 PE=1 SV=1	0	4.5613	1.26953	1	1	1	1	1024	114.013	8.56	High		24000000	0.032	2.52953	1
FALSE	High	Master Protein	P27105	Erythrocyte band 7 integral membrane protein OS=Homo sapiens GN=STOM PE=1 SV=3	0	4.55354	10.4167	2	2	2	1	288	31.711	7.88	High		16000000	0.292	5.22124	2
FALSE	High	Master Protein	A0A0A6YYG9	Protein ARPC4-TTLL3 OS=Homo sapiens GN=ARPC4-TTLL3 PE=4 SV=1	0	4.52384	3.04	2	2	2	1	625	71.673	5.88	High		51000000	0.133	4.33268	2
FALSE	High	Master Protein	Q9H0A0	RNA cytidine acetyltransferase OS=Homo sapiens GN=NAT10 PE=1 SV=2	0	4.38352	1.46341	1	1	1	1	1025	115.657	8.27	High			0.038	3.06428	1
FALSE	High	Master Protein	Q01650	Large neutral amino acids transporter small subunit 1 OS=Homo sapiens GN=SLC7A5 PE=1 SV=2	0	4.35242	2.76134	1	1	1	1	507	54.974	7.72	High		64000000	0.122	3.41997	1
FALSE	High	Master Protein	H3BN98	Uncharacterized protein (Fragment) OS=Homo sapiens PE=4 SV=2	0	4.34734	9.70464	2	2	2	1	237	27.15	9.55	High		31000000	0.425	4.94008	2
FALSE	High	Master Protein	P46781	40S ribosomal protein S9 OS=Homo sapiens GN=RPS9 PE=1 SV=3	0	4.30547	9.79381	2	2	2	1	194	22.578	10.65	High		41000000	0.389	4.7345	2
FALSE	High	Master Protein	Q6ZVM7	TOM1-like protein 2 OS=Homo sapiens GN=TOM1L2 PE=1 SV=1	0	4.29809	4.53649	1	1	1	1	507	55.522	4.79	High		11000000	0.105	3.86072	1
FALSE	High	Master Protein	A8K9L8	cDNA FLJ76964, highly similar to Homo sapiens tropomodulin 2 (neuronal) (TMOD2), mRNA OS=Homo sapiens PE=2 SV=1	0	4.27482	6.26781	2	2	2	1	351	39.585	5.27	High			0.222	3.73963	2
FALSE	High	Master Protein	Q8NBS9	Thioredoxin domain-containing protein 5 OS=Homo sapiens GN=TXNDC5 PE=1 SV=2	0	4.24711	4.39815	2	2	2	1	432	47.599	5.97	High		13000000	0.186	5.24864	2
FALSE	High	Master Protein	Q5JR94	40S ribosomal protein S8 OS=Homo sapiens GN=RPS8 PE=2 SV=1	0	4.24207	12.0192	2	2	2	1	208	24.19	10.32	High		81000000	0.585	5.36885	2
FALSE	High	Master Protein	B3KMV8	cDNA FLJ12766 fis, clone NT2RP2001520, highly similar to Calcium-binding mitochondrial carrier protein Aralar1 OS=Homo sapiens PE=2 SV=1	0.000338181	4.13996	3.9823	3	3	2	1	678	74.731	8.38	High		140000000	0.179	6.2634	3
FALSE	High	Master Protein	H9ZYJ2	Thioredoxin OS=Homo sapiens GN=TXN PE=2 SV=1	0.000338181	4.13094	12.381	1	1	1	1	105	11.73	4.92	High		22000000	0.389	2.96309	1
FALSE	High	Master Protein	P62280	40S ribosomal protein S11 OS=Homo sapiens GN=RPS11 PE=1 SV=3	0.000338181	4.11871	13.2911	2	2	2	1	158	18.419	10.3	High		44000000	0.585	2.57898	2
FALSE	High	Master Protein	F8W727	60S ribosomal protein L32 OS=Homo sapiens GN=RPL32 PE=1 SV=1	0.000338181	4.11839	8.49673	1	1	1	1	153	17.951	10.59	High			0.292	2.4389	1
FALSE	High	Master Protein	Q53GF9	Full-length cDNA 5-PRIME end of clone CS0DF013YM24 of Fetal brain of Homo sapiens (Human) variant (Fragment) OS=Homo sapiens PE=2 SV=1	0.000338181	4.11782	4.88889	1	1	1	1	225	25.62	6.7	High		21000000	0.194	2.40165	1
FALSE	High	Master Protein	Q53Z07	NPC-A-16 OS=Homo sapiens GN=RPL9 PE=2 SV=1	0.000338181	4.06796	15.1042	2	2	2	1	192	21.85	9.95	High		24000000	0.52	4.73073	2
FALSE	High	Master Protein	Q96I99	Succinate--CoA ligase [GDP-forming] subunit beta, mitochondrial OS=Homo sapiens GN=SUCLG2 PE=1 SV=2	0.000338181	4.03347	4.86111	2	2	2	1	432	46.481	6.39	High		17000000	0.16	3.93678	2
FALSE	High	Master Protein	B4DR61	Protein transport protein Sec61 subunit alpha isoform 1 OS=Homo sapiens GN=SEC61A1 PE=1 SV=1	0.000338181	4.02559	6.43154	2	2	2	1	482	52.915	8.24	High		37000000	0.245	5.18683	2
FALSE	High	Master Protein	P41091	Eukaryotic translation initiation factor 2 subunit 3 OS=Homo sapiens GN=EIF2S3 PE=1 SV=3	0.000338181	3.99183	5.29661	1	1	1	1	472	51.077	8.4	High		19000000	0.101	4.60934	1
FALSE	High	Master Protein	Q6PJT7	Zinc finger CCCH domain-containing protein 14 OS=Homo sapiens GN=ZC3H14 PE=1 SV=1	0.000338181	3.97112	2.85326	2	2	2	1	736	82.823	7.31	High		12000000	0.105	4.34138	2
FALSE	High	Master Protein	A8MUS3	60S ribosomal protein L23a OS=Homo sapiens GN=RPL23A PE=1 SV=1	0.000338181	3.96098	6.70103	1	1	1	1	194	21.902	10.48	High		84000000	0.233	2.89435	1
FALSE	High	Master Protein	A0A024R5X7	ClpX caseinolytic peptidase X homolog (E. coli), isoform CRA_a OS=Homo sapiens GN=CLPX PE=4 SV=1	0.000338181	3.92154	2.05371	1	1	1	1	633	69.181	7.58	High		120000000	0.054	2.75354	1
FALSE	High	Master Protein	B2RBH2	cDNA, FLJ95508, highly similar to Homo sapiens 5'-nucleotidase, ecto (CD73) (NT5E), mRNA OS=Homo sapiens PE=2 SV=1	0.000338181	3.86934	2.61324	1	1	1	1	574	63.355	7.03	High		21000000	0.068	2.64858	1
FALSE	High	Master Protein	A6QKW0	SHINC3 OS=Homo sapiens GN=SHINC3 PE=2 SV=1	0.000338181	3.86296	4.8583	1	1	1	1	247	27.933	9.7	High		19000000	0.212	3.32918	1
FALSE	High	Master Protein	Q02978	Mitochondrial 2-oxoglutarate/malate carrier protein OS=Homo sapiens GN=SLC25A11 PE=1 SV=3	0.000338181	3.8286	7.96178	3	3	3	1	314	34.04	9.91	High		27000000	0.389	5.93286	3
FALSE	High	Master Protein	B2R8Z8	cDNA, FLJ94136, highly similar to Homo sapiens synaptotagmin binding, cytoplasmic RNA interacting protein (SYNCRIP), mRNA OS=Homo sapiens PE=2 SV=1	0.000338181	3.80421	2.88925	2	2	2	1	623	69.559	8.76	High		10000000	0.122	4.33542	2
FALSE	High	Master Protein	Q16666	Gamma-interferon-inducible protein 16 OS=Homo sapiens GN=IFI16 PE=1 SV=3	0.000338181	3.78966	2.54777	2	2	2	1	785	88.199	9.28	High		13000000	0.099	4.59118	2
FALSE	High	Master Protein	P61626	Lysozyme C OS=Homo sapiens GN=LYZ PE=1 SV=1	0.000338181	3.75575	11.4865	2	2	2	1	148	16.526	9.16	High		27000000	0.52	2.42322	2
FALSE	High	Master Protein	P62917	60S ribosomal protein L8 OS=Homo sapiens GN=RPL8 PE=1 SV=2	0.000338181	3.74326	9.33852	2	2	2	1	257	28.007	11.03	High		43000000	0.389	5.03158	2
FALSE	High	Master Protein	P57721	Poly(rC)-binding protein 3 OS=Homo sapiens GN=PCBP3 PE=2 SV=2	0.000338181	3.66073	6.73854	2	2	1	1	371	39.44	8.07	High		34000000	0.259	1.77369	2
FALSE	High	Master Protein	Q13835	Plakophilin-1 OS=Homo sapiens GN=PKP1 PE=1 SV=2	0.000338181	3.6038	2.00803	1	1	1	1	747	82.808	9.13	High			0.043	3.95281	1
FALSE	High	Master Protein	O94929	Actin-binding LIM protein 3 OS=Homo sapiens GN=ABLIM3 PE=1 SV=3	0.000338181	3.58236	1.75695	1	1	1	1	683	77.752	8.54	High		30000000	0.05	2.3828	1
FALSE	High	Master Protein	B2R4P2	cDNA, FLJ92164, highly similar to Homo sapiens peroxiredoxin 1 (PRDX1), mRNA OS=Homo sapiens PE=2 SV=1	0.000338181	3.53611	5.52764	1	1	1	1	199	22.186	8.38	High			0.179	2.69518	1
FALSE	High	Master Protein	E9KL35	Epididymis tissue sperm binding protein Li 3a OS=Homo sapiens PE=1 SV=1	0.000338181	3.53385	5.36278	2	2	2	1	317	35.055	7.69	High		37000000	0.233	3.85966	2
FALSE	High	Master Protein	P23526	Adenosylhomocysteinase OS=Homo sapiens GN=AHCY PE=1 SV=4	0.000338181	3.50565	2.31481	2	2	2	1	432	47.685	6.34	High		260000000	0.202	3.95266	2
FALSE	High	Master Protein	A8K2W3	cDNA FLJ78516 OS=Homo sapiens PE=2 SV=1	0.000338181	3.4973	4	1	1	1	1	425	47.073	5.25	High		23000000	0.105	2.5659	1
FALSE	High	Master Protein	Q08554	Desmocollin-1 OS=Homo sapiens GN=DSC1 PE=1 SV=2	0.000338181	3.49499	1.67785	1	1	1	1	894	99.924	5.43	High			0.046	2.87098	1
FALSE	High	Master Protein	H0Y368	Dolichol-phosphate mannosyltransferase subunit 1 (Fragment) OS=Homo sapiens GN=DPM1 PE=1 SV=1	0.000338181	3.4689	3.72881	1	1	1	1	295	33.307	9.14	High		28000000	0.129	3.16596	1
FALSE	High	Master Protein	P53618	Coatomer subunit beta OS=Homo sapiens GN=COPB1 PE=1 SV=3	0.000338181	3.44636	1.46905	1	1	1	1	953	107.074	6.05	High		11000000	0.041	3.30875	1
FALSE	High	Master Protein	A0A024R1V4	60S ribosomal protein L27 OS=Homo sapiens GN=RPL27 PE=3 SV=1	0.000338181	3.42291	12.5	2	2	2	1	136	15.788	10.56	High		33000000	1.154	4.13521	2
FALSE	High	Master Protein	Q59EC0	Adenosine deaminase, RNA-specific isoform ADAR-a variant (Fragment) OS=Homo sapiens PE=2 SV=1	0.000338181	3.39068	1.44695	2	2	2	1	1244	137.747	8.48	High		26000000	0.061	3.12723	2
FALSE	High	Master Protein	A0A024R755	Calumenin, isoform CRA_a OS=Homo sapiens GN=CALU PE=4 SV=1	0.000338181	3.35942	4.12698	1	1	1	1	315	37.111	4.59	High		13000000	0.145	3.51864	1
FALSE	High	Master Protein	O15230	Laminin subunit alpha-5 OS=Homo sapiens GN=LAMA5 PE=1 SV=8	0.000338181	3.35932	0.324763	1	1	1	1	3695	399.479	7.02	High			0.012	3.02194	1
FALSE	High	Master Protein	Q59E85	Caveolin (Fragment) OS=Homo sapiens PE=2 SV=1	0.000338181	3.3298	8.29493	2	2	2	1	217	25.053	7.91	High		60000000	0.468	4.03795	2
FALSE	High	Master Protein	P81605	Dermcidin OS=Homo sapiens GN=DCD PE=1 SV=2	0.000338181	3.31573	22.7273	2	2	2	1	110	11.277	6.54	High		570000000	0.668	4.64033	2
FALSE	High	Master Protein	Q9H9B4	Sideroflexin-1 OS=Homo sapiens GN=SFXN1 PE=1 SV=4	0.000338181	3.29714	4.03727	1	1	1	1	322	35.596	9.07	High		21000000	0.122	2.70441	1
FALSE	High	Master Protein	A0A024RAD5	Dolichyl-diphosphooligosaccharide--protein glycosyltransferase 48 kDa subunit OS=Homo sapiens GN=DDOST PE=3 SV=1	0.000338181	3.28017	2.41228	1	1	1	1	456	50.67	6.4	High		35000000	0.096	2.33673	1
FALSE	High	Master Protein	O43298	Zinc finger and BTB domain-containing protein 43 OS=Homo sapiens GN=ZBTB43 PE=1 SV=1	0.000338181	3.26994	2.78373	1	1	1	1	467	52.597	5.76	High		17000000	0.101	2.76249	1
FALSE	High	Master Protein	A0A140VJW5	Testicular tissue protein Li 192 OS=Homo sapiens PE=2 SV=1	0.000338181	3.26974	4.79042	2	2	2	1	501	57.1	6.55	High		28000000	0.122	2.83429	2
FALSE	High	Master Protein	A0A024R2K4	Leucine rich repeat (In FLII) interacting protein 2, isoform CRA_b OS=Homo sapiens GN=LRRFIP2 PE=4 SV=1	0.000338181	3.235	2.02156	1	1	1	1	742	84.087	6.98	High			0.05	3.28902	1
FALSE	High	Master Protein	P55060	Exportin-2 OS=Homo sapiens GN=CSE1L PE=1 SV=3	0.000338181	3.21853	1.33883	1	1	1	1	971	110.346	5.77	High			0.04	2.06936	1
FALSE	High	Master Protein	Q12904	Aminoacyl tRNA synthase complex-interacting multifunctional protein 1 OS=Homo sapiens GN=AIMP1 PE=1 SV=2	0.000338181	3.12907	3.84615	1	1	1	1	312	34.331	8.43	High			0.129	2.29035	1
FALSE	High	Master Protein	P46776	60S ribosomal protein L27a OS=Homo sapiens GN=RPL27A PE=1 SV=2	0.000338181	3.11987	7.43243	1	1	1	1	148	16.551	11	High		79000000	0.334	1.90841	1
FALSE	High	Master Protein	J3KPF3	4F2 cell-surface antigen heavy chain OS=Homo sapiens GN=SLC3A2 PE=1 SV=1	0.000338181	3.11042	1.90174	1	1	1	1	631	68.059	5.05	High		29000000	0.072	2.04448	1
FALSE	High	Master Protein	B2R4D5	Actin-related protein 2/3 complex subunit 3 OS=Homo sapiens PE=2 SV=1	0.000338181	3.06798	6.17978	1	1	1	1	178	20.507	8.59	High			0.212	2.23007	1
FALSE	High	Master Protein	A0A0A0MS14	Immunoglobulin heavy variable 1-45 OS=Homo sapiens GN=IGHV1-45 PE=3 SV=1	0.000338181	3.0576	9.40171	1	1	1	1	117	13.5	9.1	High		72000000	0.334	2.92856	1
FALSE	High	Master Protein	Q02413	Desmoglein-1 OS=Homo sapiens GN=DSG1 PE=1 SV=2	0.000338181	3.0573	1.23928	1	1	1	1	1049	113.676	5.03	High		27000000	0.054	2.42885	1
FALSE	High	Master Protein	Q9NSE4	Isoleucine--tRNA ligase, mitochondrial OS=Homo sapiens GN=IARS2 PE=1 SV=2	0.000338181	3.05547	1.18577	1	1	1	1	1012	113.719	7.2	High		37000000	0.042	2.53344	1
FALSE	High	Master Protein	Q9Y678	Coatomer subunit gamma-1 OS=Homo sapiens GN=COPG1 PE=1 SV=1	0.000338181	3.01868	1.373	1	1	1	1	874	97.655	5.47	High		33000000	0.045	2.48836	1
FALSE	High	Master Protein	A0A140VJP7	Metallothionein OS=Homo sapiens PE=2 SV=1	0.000338181	3.01427	32.7869	2	2	1	1	61	6.034	8.06	High			3.642	2.33786	2
FALSE	High	Master Protein	Q13151	Heterogeneous nuclear ribonucleoprotein A0 OS=Homo sapiens GN=HNRNPA0 PE=1 SV=1	0.000338181	2.97922	4.91803	1	1	1	1	305	30.822	9.29	High		10000000	0.166	2.28854	1
FALSE	High	Master Protein	P78371	T-complex protein 1 subunit beta OS=Homo sapiens GN=CCT2 PE=1 SV=4	0.000338181	2.92996	2.24299	1	1	1	1	535	57.452	6.46	High			0.066	3.12517	1
FALSE	High	Master Protein	A0A024R713	Dihydrolipoyl dehydrogenase OS=Homo sapiens GN=DLD PE=3 SV=1	0.000338181	2.8814	2.1611	1	1	1	1	509	54.143	7.85	High			0.08	2.24919	1
FALSE	High	Master Protein	F8W930	Insulin-like growth factor 2 mRNA-binding protein 2 OS=Homo sapiens GN=IGF2BP2 PE=1 SV=1	0.000338181	2.87778	2.31405	1	1	1	1	605	66.745	8.46	High		22000000	0.07	2.45443	1
FALSE	High	Master Protein	P13667	Protein disulfide-isomerase A4 OS=Homo sapiens GN=PDIA4 PE=1 SV=2	0.000338181	2.87225	1.70543	1	1	1	1	645	72.887	5.07	High		14000000	0.051	2.12695	1
FALSE	High	Master Protein	Q5U077	L-lactate dehydrogenase OS=Homo sapiens GN=LDHB PE=2 SV=1	0.000338181	2.87083	5.98802	2	2	1	1	334	36.615	6.05	High		27000000	0.245	0	2
FALSE	High	Master Protein	Q16643	Drebrin OS=Homo sapiens GN=DBN1 PE=1 SV=4	0.000338181	2.8671	3.08166	1	1	1	1	649	71.385	4.45	High		32000000	0.089	3.39041	1
FALSE	High	Master Protein	A0A0J9YX35	Immunoglobulin heavy variable 3-64D (Fragment) OS=Homo sapiens GN=IGHV3-64D PE=1 SV=1	0.000338181	2.83803	9.40171	1	1	1	1	117	12.814	7.85	High		78000000	0.468	3.00449	1
FALSE	High	Master Protein	Q9Y3I0	tRNA-splicing ligase RtcB homolog OS=Homo sapiens GN=RTCB PE=1 SV=1	0.000338181	2.82391	2.17822	1	1	1	1	505	55.175	7.23	High		25000000	0.08	1.86375	1
FALSE	High	Master Protein	A4D1G5	40S ribosomal protein S27 OS=Homo sapiens GN=LOC392748 PE=3 SV=1	0.000338181	2.81079	8.78378	1	1	1	1	148	16.867	9.55	High			0.292	2.60948	1
FALSE	High	Master Protein	B2RAU5	Sorting nexin OS=Homo sapiens PE=2 SV=1	0.000338181	2.77859	2.35294	1	1	1	1	595	66.52	5.66	High		24000000	0.08	0	1
FALSE	High	Master Protein	Q6MZU6	Putative uncharacterized protein DKFZp686C15213 OS=Homo sapiens GN=DKFZp686C15213 PE=2 SV=1	0.000338181	2.73969	4.09483	1	1	1	1	464	51.066	7.71	High			0.11	2.52311	1
FALSE	High	Master Protein	E7EX29	14-3-3 protein zeta/delta (Fragment) OS=Homo sapiens GN=YWHAZ PE=1 SV=1	0.000338181	2.73424	4.87805	1	1	1	1	246	28.019	4.92	High		25000000	0.129	1.9268	1
FALSE	High	Master Protein	A8K5N5	cDNA FLJ78142, highly similar to Homo sapiens transglutaminase 1 (K polypeptide epidermal type I, protein-glutamine-gamma-glutamyltransferase), mRNA OS=Homo sapiens PE=2 SV=1	0.000338181	2.65575	3.18237	2	2	2	1	817	89.716	6.04	High		19000000	0.101	1.77957	2
FALSE	High	Master Protein	B3KSQ1	cDNA FLJ36768 fis, clone ADIPS1000064, highly similar to Synaptic glycoprotein SC2 OS=Homo sapiens PE=2 SV=1	0.000338181	2.65111	2.78638	1	1	1	1	323	37.443	9.41	High		17000000	0.122	2.04784	1
FALSE	High	Master Protein	A0A0J9YXF2	Paraoxonase 2, isoform CRA_a OS=Homo sapiens GN=PON2 PE=1 SV=1	0.000338181	2.62525	2.4	1	1	1	1	375	41.501	5.72	High		23000000	0.129	2.15356	1
FALSE	High	Master Protein	P02746	Complement C1q subcomponent subunit B OS=Homo sapiens GN=C1QB PE=1 SV=3	0.000338181	2.61888	5.5336	1	1	1	1	253	26.704	8.63	High			0.194	2.38216	1
FALSE	High	Master Protein	B2R950	cDNA, FLJ94213, highly similar to Homo sapiens pregnancy-zone protein (PZP), mRNA OS=Homo sapiens PE=2 SV=1	0.000338181	2.60171	0.74224	1	1	1	1	1482	163.768	6.38	High		22000000	0.032	2.60879	1
FALSE	High	Master Protein	A0A024R3J1	Tripartite motif-containing 29, isoform CRA_a OS=Homo sapiens GN=TRIM29 PE=4 SV=1	0.000338181	2.59055	3.23129	2	2	2	1	588	65.793	7.15	High		28000000	0.122	3.47063	2
FALSE	High	Master Protein	O14980	Exportin-1 OS=Homo sapiens GN=XPO1 PE=1 SV=1	0.000338181	2.57971	1.02708	1	1	1	1	1071	123.306	6.06	High		7700000	0.04	2.33522	1
FALSE	High	Master Protein	P51571	Translocon-associated protein subunit delta OS=Homo sapiens GN=SSR4 PE=1 SV=1	0.000338181	2.57187	10.9827	1	1	1	1	173	18.987	6.15	High		44000000	0.259	2.20315	1
FALSE	High	Master Protein	P62263	40S ribosomal protein S14 OS=Homo sapiens GN=RPS14 PE=1 SV=3	0.000338181	2.56083	7.28477	1	1	1	1	151	16.263	10.05	High		99000000	0.389	2.00468	1
FALSE	High	Master Protein	P21397	Amine oxidase [flavin-containing] A OS=Homo sapiens GN=MAOA PE=1 SV=1	0.000338181	2.47677	2.08729	1	1	1	1	527	59.644	7.85	High			0.075	0	1
FALSE	High	Master Protein	A0A1W2PQS6	RPS10-NUDT3 readthrough OS=Homo sapiens GN=RPS10-NUDT3 PE=4 SV=1	0.000338181	2.47664	3.09278	1	1	1	1	291	33.12	9.29	High		27000000	0.122	2.02334	1
FALSE	High	Master Protein	P16401	Histone H1.5 OS=Homo sapiens GN=HIST1H1B PE=1 SV=3	0.000338181	2.43051	4.86726	1	1	1	1	226	22.566	10.92	High		59000000	0.194	2.3746	1
FALSE	High	Master Protein	A8KA19	cDNA FLJ75831, highly similar to Homo sapiens exportin, tRNA (nuclear export receptor for tRNAs) (XPOT), mRNA OS=Homo sapiens PE=2 SV=1	0.000338181	2.4232	1.4553	1	1	1	1	962	109.849	5.39	High		19000000	0.05	2.72372	1
FALSE	High	Master Protein	Q5EC54	Heterogeneous nuclear ribonucleoprotein K transcript variant OS=Homo sapiens GN=HNRPK PE=2 SV=1	0.000338181	2.4168	2.58621	1	1	1	1	464	51.026	5.33	High		20000000	0.08	2.25084	1
FALSE	High	Master Protein	A0A090N7Y2	ATP-binding cassette, sub-family F (GCN20), member 2 OS=Homo sapiens GN=ABCF2 PE=4 SV=1	0.000338181	2.41364	2.36593	1	1	1	1	634	72.397	7.49	High			0.062	2.42414	1
FALSE	High	Master Protein	G3XAI2	Laminin subunit beta-1 OS=Homo sapiens GN=LAMB1 PE=1 SV=1	0.000338181	2.39267	0.939227	2	2	2	1	1810	200.347	4.96	High		26000000	0.047	3.67371	2
FALSE	High	Master Protein	Q504R6	RAB13 protein (Fragment) OS=Homo sapiens GN=RAB13 PE=2 SV=1	0.000338181	2.30972	4.5082	1	1	1	1	244	27.182	8.9	High		11000000	0.136	1.84984	1
FALSE	High	Master Protein	E5KSX8	Mitochondrial transcription factor A OS=Homo sapiens PE=4 SV=1	0.000338181	2.29328	4.06504	1	1	1	1	246	29.092	9.72	High		42000000	0.122	2.57871	1
FALSE	High	Master Protein	P78386	Keratin, type II cuticular Hb5 OS=Homo sapiens GN=KRT85 PE=1 SV=1	0.000338181	2.27638	1.97239	1	1	1	1	507	55.766	6.55	High		17000000	0.064	2.34234	1
FALSE	High	Master Protein	B2R7F8	Plasminogen OS=Homo sapiens PE=2 SV=1	0.000338181	2.2728	2.22222	2	2	2	1	810	90.48	7.24	High		50000000	0.099	1.8931	2
FALSE	High	Master Protein	A0A024R3E3	Apolipoprotein A-I, isoform CRA_a OS=Homo sapiens GN=APOA1 PE=3 SV=1	0.000338181	2.2365	3.74532	1	1	1	1	267	30.759	5.76	High		29000000	0.116	2.20144	1
FALSE	High	Master Protein	M0R2C6	Uncharacterized protein (Fragment) OS=Homo sapiens PE=4 SV=1	0.000338181	2.22581	1.19048	1	2	1	1	588	65.718	6.54	High		220000000	0.064	2.00959	1
FALSE	High	Master Protein	P02545	Prelamin-A/C OS=Homo sapiens GN=LMNA PE=1 SV=1	0.000338181	2.21638	1.50602	1	1	1	1	664	74.095	7.02	High		27000000	0.053	2.60556	1
FALSE	High	Master Protein	P31025	Lipocalin-1 OS=Homo sapiens GN=LCN1 PE=1 SV=1	0.000338181	2.18615	6.25	1	1	1	1	176	19.238	5.58	High		35000000	0.233	2.19284	1
FALSE	High	Master Protein	P04181	Ornithine aminotransferase, mitochondrial OS=Homo sapiens GN=OAT PE=1 SV=1	0.000338181	2.16229	2.2779	1	1	1	1	439	48.504	7.03	High		37000000	0.089	2.37138	1
FALSE	High	Master Protein	Q02880	DNA topoisomerase 2-beta OS=Homo sapiens GN=TOP2B PE=1 SV=3	0.000338181	2.12309	0.615006	1	1	1	1	1626	183.152	8	High			0.023	2.13938	1
FALSE	High	Master Protein	Q6GMX3	IGL@ protein OS=Homo sapiens GN=IGL@ PE=2 SV=1	0.000338181	2.11902	4.23729	1	1	1	1	236	24.685	6.89	High		22000000	0.233	0	1
FALSE	High	Master Protein	Q59GX9	Ribosomal protein L5 variant (Fragment) OS=Homo sapiens PE=2 SV=1	0.000338181	2.07278	3.30033	1	1	1	1	303	35.181	9.85	High			0.136	2.21514	1
FALSE	High	Master Protein	A0A024R944	Serpin peptidase inhibitor, clade C (Antithrombin), member 1, isoform CRA_a OS=Homo sapiens GN=SERPINC1 PE=3 SV=1	0.000338181	2.06334	2.37069	1	1	1	1	464	52.569	6.71	High		52000000	0.08	0	1
FALSE	High	Master Protein	A8K401	Prohibitin, isoform CRA_a OS=Homo sapiens GN=PHB PE=2 SV=1	0.000338181	2.04561	4.04412	1	1	1	1	272	29.786	5.76	High		21000000	0.136	2.10966	1
FALSE	High	Master Protein	Q6N092	Putative uncharacterized protein DKFZp686K18196 (Fragment) OS=Homo sapiens GN=DKFZp686K18196 PE=2 SV=1	0.000338181	2.04043	1.7341	1	1	1	1	519	56.388	6.93	High		19000000	0.089	2.18281	1
FALSE	High	Master Protein	B7Z4C8	60S ribosomal protein L31 OS=Homo sapiens GN=RPL31 PE=1 SV=1	0.000338181	2.03754	10.7692	1	1	1	1	130	15.109	10.37	High		37000000	0.334	2.39639	1
FALSE	High	Master Protein	B5BU38	Annexin OS=Homo sapiens GN=ANXA1 PE=2 SV=1	0.000338181	1.97069	4.62428	2	2	2	1	346	38.656	7.02	High		19000000	0.245	4.03339	2
FALSE	High	Master Protein	B2R5T2	cDNA, FLJ92608, highly similar to Homo sapiens aldehyde dehydrogenase 1 family, member A3 (ALDH1A3), mRNA OS=Homo sapiens PE=2 SV=1	0.000338181	1.97021	1.95312	1	1	1	1	512	56.083	7.25	High		18000000	0.08	2.08481	1
FALSE	High	Master Protein	P11279	Lysosome-associated membrane glycoprotein 1 OS=Homo sapiens GN=LAMP1 PE=1 SV=3	0.000338181	1.96698	2.63789	1	1	1	1	417	44.854	8.75	High			0.105	1.84828	1
FALSE	High	Master Protein	A0A024R454	Carbamoyl-phosphate synthetase 1, mitochondrial, isoform CRA_a OS=Homo sapiens GN=CPS1 PE=3 SV=1	0.000338181	1.94692	0.666667	1	1	1	1	1500	164.835	6.74	High			0.026	2.12419	1
FALSE	High	Master Protein	Q9BVP2	Guanine nucleotide-binding protein-like 3 OS=Homo sapiens GN=GNL3 PE=1 SV=2	0.000338181	1.92665	2.00364	1	1	1	1	549	61.954	9.16	High		36000000	0.075	1.70444	1
FALSE	High	Master Protein	A8K517	Ribosomal protein S23, isoform CRA_a OS=Homo sapiens GN=RPS23 PE=2 SV=1	0.000338181	1.88339	7.69231	1	1	1	1	143	15.798	10.49	High		52000000	0.334	1.77284	1
FALSE	High	Master Protein	Q59FI4	Importin 4 variant (Fragment) OS=Homo sapiens PE=2 SV=1	0.000338181	1.86044	0.870253	1	1	1	1	1264	138.112	5.25	High			0.034	1.76107	1
FALSE	High	Master Protein	Q07954	Prolow-density lipoprotein receptor-related protein 1 OS=Homo sapiens GN=LRP1 PE=1 SV=2	0.000338181	1.85232	0.418134	1	1	1	1	4544	504.276	5.39	High			0.009	2.73347	1
FALSE	High	Master Protein	A0A140VK56	Transaldolase OS=Homo sapiens PE=2 SV=1	0.000672948	1.83121	2.37389	1	1	1	1	337	37.516	6.81	High		190000000	0.101	2.2249	1
FALSE	High	Master Protein	Q9NZN4	EH domain-containing protein 2 OS=Homo sapiens GN=EHD2 PE=1 SV=2	0.000672948	1.82362	1.65746	1	1	1	1	543	61.123	6.46	High		21000000	0.066	2.32404	1
FALSE	High	Master Protein	Q01469	Fatty acid-binding protein, epidermal OS=Homo sapiens GN=FABP5 PE=1 SV=3	0.000672948	1.8066	6.66667	1	1	1	1	135	15.155	7.01	High		18000000	0.259	2.47779	1
FALSE	High	Master Protein	A2N2F4	VK3 protein (Fragment) OS=Homo sapiens GN=VK3 PE=2 SV=1	0.002997	1.80382	8.33333	1	1	1	1	108	11.879	9.51	High		61000000	0.334	2.46446	1
FALSE	High	Master Protein	P21399	Cytoplasmic aconitate hydratase OS=Homo sapiens GN=ACO1 PE=1 SV=3	0.002997	1.79129	1.01237	1	1	1	1	889	98.337	6.68	High		280000000	0.047	2.29099	1
FALSE	High	Master Protein	P14324	Farnesyl pyrophosphate synthase OS=Homo sapiens GN=FDPS PE=1 SV=4	0.002997	1.79102	2.14797	1	1	1	1	419	48.245	6.15	High			0.105	2.07084	1
FALSE	High	Master Protein	P55786	Puromycin-sensitive aminopeptidase OS=Homo sapiens GN=NPEPPS PE=1 SV=2	0.002997	1.77032	1.19695	1	1	1	1	919	103.211	5.72	High		18000000	0.041	1.99119	1
FALSE	High	Master Protein	E7EQ64	Trypsin-1 OS=Homo sapiens GN=PRSS1 PE=1 SV=1	0.002997	1.7665	3.83142	1	1	1	1	261	28.105	7.25	High		98000000	0.166	0	1
FALSE	High	Master Protein	Q99959	Plakophilin-2 OS=Homo sapiens GN=PKP2 PE=1 SV=2	0.00352113	1.71965	1.36209	1	1	1	1	881	97.355	9.33	High		8100000	0.04	2.57923	1
FALSE	High	Master Protein	P62851	40S ribosomal protein S25 OS=Homo sapiens GN=RPS25 PE=1 SV=1	0.00352113	1.70841	7.2	1	1	1	1	125	13.734	10.11	High		79000000	0.468	1.99831	1
FALSE	High	Master Protein	A0A024R497	Acyl-CoA synthetase long-chain family member 3, isoform CRA_a OS=Homo sapiens GN=ACSL3 PE=4 SV=1	0.00352113	1.64207	1.38889	1	1	1	1	720	80.368	8.38	High		16000000	0.059	2.5448	1
FALSE	High	Master Protein	A0A0D9SGE8	PHD finger protein 6 OS=Homo sapiens GN=PHF6 PE=1 SV=1	0.00352113	1.63545	3.00546	1	1	1	1	366	41.335	8.68	High		8500000	0.105	0	1
FALSE	High	Master Protein	Q59G75	Isoleucyl-tRNA synthetase, cytoplasmic variant (Fragment) OS=Homo sapiens PE=2 SV=1	0.00352113	1.6038	0.625489	1	1	1	1	1279	146.251	6.35	High		27000000	0.033	2.13939	1
FALSE	High	Master Protein	A8K2N5	Integrin beta OS=Homo sapiens PE=2 SV=1	0.00352113	1.57774	1.26904	1	1	1	1	788	85.933	5.5	High		22000000	0.055	2.09868	1
FALSE	High	Master Protein	A0A075B716	40S ribosomal protein S17 OS=Homo sapiens GN=RPS17 PE=1 SV=1	0.00352113	1.57577	5.2356	1	1	1	1	191	21.629	8.92	High		30000000	0.334	0	1
FALSE	High	Master Protein	V9GYM8	Rho guanine nucleotide exchange factor 2 OS=Homo sapiens GN=ARHGEF2 PE=1 SV=1	0.00352113	1.56463	0.969932	1	1	1	1	1031	115.999	7.37	High		15000000	0.034	2.29259	1
FALSE	High	Master Protein	Q53H12	Acylglycerol kinase, mitochondrial OS=Homo sapiens GN=AGK PE=1 SV=2	0.00352113	1.55486	2.8436	1	1	1	1	422	47.107	8.09	High		62000000	0.101	2.03066	1
FALSE	High	Master Protein	Q96P63	Serpin B12 OS=Homo sapiens GN=SERPINB12 PE=1 SV=1	0.00352113	1.55176	2.22222	1	1	1	1	405	46.247	5.53	High			0.116	2.61442	1
FALSE	High	Master Protein	Q9NWB6	Arginine and glutamate-rich protein 1 OS=Homo sapiens GN=ARGLU1 PE=1 SV=1	0.00352113	1.53835	2.9304	1	1	1	1	273	33.197	10.35	High		45000000	0.166	2.29286	1
FALSE	High	Master Protein	A0A0U1RRM4	Polypyrimidine tract-binding protein 1 OS=Homo sapiens GN=PTBP1 PE=1 SV=1	0.00352113	1.51357	1.70068	1	1	1	1	588	62.425	9.1	High		27000000	0.089	2.10451	1
FALSE	High	Master Protein	A0A0F7G8J1	Plasminogen OS=Homo sapiens GN=PLG PE=2 SV=1	0.00352113	1.48572	0.988875	1	1	1	1	809	90.569	7.36	High		74000000	0.046	1.83574	1
FALSE	High	Master Protein	Q8TA92	Similar to AFG3 ATPase family gene 3-like 2 (Yeast) (Fragment) OS=Homo sapiens PE=2 SV=1	0.00352113	1.46725	1.10837	1	1	1	1	812	90.138	9.11	High			0.042	0	1
FALSE	High	Master Protein	P31689	DnaJ homolog subfamily A member 1 OS=Homo sapiens GN=DNAJA1 PE=1 SV=2	0.00352113	1.46319	3.02267	1	1	1	1	397	44.839	7.08	High		16000000	0.11	2.06567	1
FALSE	High	Master Protein	Q14240	Eukaryotic initiation factor 4A-II OS=Homo sapiens GN=EIF4A2 PE=1 SV=2	0.00352113	1.46243	1.9656	1	1	1	1	407	46.373	5.48	High		37000000	0.101	1.60616	1
FALSE	High	Master Protein	B4DLN1	cDNA FLJ60124, highly similar to Mitochondrial dicarboxylate carrier OS=Homo sapiens PE=2 SV=1	0.00352113	1.46042	1.80995	1	1	1	1	442	48.069	9.52	High			0.089	1.85601	1
FALSE	High	Master Protein	P38159	RNA-binding motif protein, X chromosome OS=Homo sapiens GN=RBMX PE=1 SV=3	0.00475135	1.43628	2.04604	1	1	1	1	391	42.306	10.05	High		16000000	0.072	2.47556	1
FALSE	High	Master Protein	B2R4M6	Protein S100 OS=Homo sapiens PE=2 SV=1	0.00475135	1.41942	7.01754	1	1	1	1	114	13.202	6.13	High			0.334	1.87421	1
FALSE	High	Master Protein	Q59H77	T-complex protein 1 subunit gamma (Fragment) OS=Homo sapiens PE=2 SV=1	0.00475135	1.41726	2.07972	1	1	1	1	577	63.536	6.43	High			0.061	1.98296	1
FALSE	High	Master Protein	Q4LE64	NUMA1 variant protein (Fragment) OS=Homo sapiens GN=NUMA1 variant protein PE=2 SV=1	0.00475135	1.41522	0.471476	1	1	1	1	2121	238.715	5.81	High			0.016	1.66607	1
FALSE	High	Master Protein	P49207	60S ribosomal protein L34 OS=Homo sapiens GN=RPL34 PE=1 SV=3	0.00503778	1.37685	7.69231	1	1	1	1	117	13.284	11.47	High		30000000	0.468	1.96251	1
FALSE	High	Master Protein	O60269	G protein-regulated inducer of neurite outgrowth 2 OS=Homo sapiens GN=GPRIN2 PE=1 SV=2	0.00503778	1.37274	1.74672	1	1	1	1	458	47.42	6.74	High			0.11	0	1
FALSE	High	Master Protein	O95831	Apoptosis-inducing factor 1, mitochondrial OS=Homo sapiens GN=AIFM1 PE=1 SV=1	0.0055918	1.33668	1.30506	1	1	1	1	613	66.859	8.95	High		20000000	0.072	1.97456	1
FALSE	High	Master Protein	P62913	60S ribosomal protein L11 OS=Homo sapiens GN=RPL11 PE=1 SV=2	0.0055918	1.33087	4.49438	1	1	1	1	178	20.24	9.6	High		16000000	0.292	2.0799	1
FALSE	High	Master Protein	A0A024QZN9	Voltage-dependent anion channel 2, isoform CRA_a OS=Homo sapiens GN=VDAC2 PE=4 SV=1	0.0055918	1.3244	2.50784	1	1	1	1	319	34.459	7.99	High		30000000	0.122	2.52872	1
FALSE	High	Master Protein	A0A1B0GUL7	Uncharacterized protein OS=Homo sapiens PE=1 SV=1	0.0055918	1.31105	2.22222	1	1	1	1	405	45.18	6.54	High			0.096	0	1
FALSE	High	Master Protein	Q86YF9	Zinc finger protein DZIP1 OS=Homo sapiens GN=DZIP1 PE=1 SV=1	0.0055918	1.28366	1.26874	1	1	1	1	867	98.602	6.15	High		61000000	0.044	2.19621	1
FALSE	High	Master Protein	Q7RTY9	Serine protease 41 OS=Homo sapiens GN=PRSS41 PE=2 SV=1	0.00619387	1.25995	2.20126	1	1	1	1	318	35.056	9.13	High		230000000	0.145	2.26265	1
FALSE	High	Master Protein	Q5T749	Keratinocyte proline-rich protein OS=Homo sapiens GN=KPRP PE=1 SV=1	0.00619387	1.2505	1.5544	1	1	1	1	579	64.093	8.27	High		37000000	0.105	3.12212	1
FALSE	High	Master Protein	Q59EG8	Proteasome 26S non-ATPase subunit 2 variant (Fragment) OS=Homo sapiens PE=2 SV=1	0.00619387	1.24941	0.985761	1	1	1	1	913	100.524	5.15	High		8400000	0.04	0	1
FALSE	High	Master Protein	A0A1B0GTW1	Tight junction protein ZO-2 OS=Homo sapiens GN=TJP2 PE=1 SV=1	0.00665054	1.2067	0.800641	1	1	1	1	1249	140.641	8.19	High		27000000	0.027	1.76935	1
FALSE	High	Master Protein	C9IZQ1	Translocon-associated protein subunit alpha OS=Homo sapiens GN=SSR1 PE=1 SV=1	0.00665054	1.20495	2.68456	1	1	1	1	298	33.866	4.69	High		14000000	0.212	1.84475	1
FALSE	High	Master Protein	A2NYV1	Heavy chain Fab (Fragment) OS=Homo sapiens PE=2 SV=1	0.00665054	1.19138	11.7188	1	2	1	1	128	14.271	6.54	High		87000000	0.334	4.42145	1
FALSE	High	Master Protein	B3KQJ0	cDNA FLJ90530 fis, clone NT2RP4002187, highly similar to Homo sapiens hydroxysteroid (17-beta) dehydrogenase 12 (HSD17B12), mRNA OS=Homo sapiens PE=2 SV=1	0.00665054	1.18336	2.5641	1	1	1	1	312	34.288	9.26	High		12000000	0.145	0	1
FALSE	High	Master Protein	P50897	Palmitoyl-protein thioesterase 1 OS=Homo sapiens GN=PPT1 PE=1 SV=1	0.00665054	1.17328	4.90196	1	1	1	1	306	34.171	6.52	High		290000000	0.166	0	1
FALSE	High	Master Protein	P01040	Cystatin-A OS=Homo sapiens GN=CSTA PE=1 SV=1	0.00665054	1.16698	12.2449	1	1	1	1	98	11	5.5	High		28000000	0.389	2.03149	1
FALSE	High	Master Protein	Q6VEQ5	WAS protein family homolog 2 OS=Homo sapiens GN=WASH2P PE=2 SV=2	0.00665054	1.16679	1.72043	1	1	1	1	465	50.281	5.71	High		270000000	0.105	2.20276	1
FALSE	High	Master Protein	B4DEQ7	cDNA FLJ50003, highly similar to Homo sapiens leucine-rich repeats and calponin homology (CH) domain containing 3 (LRCH3), mRNA OS=Homo sapiens PE=2 SV=1	0.00665054	1.12349	0.996264	1	1	1	1	803	89.12	6.7	High		9400000	0.062	1.63944	1
FALSE	High	Master Protein	Q8IXB1	DnaJ homolog subfamily C member 10 OS=Homo sapiens GN=DNAJC10 PE=1 SV=2	0.00665054	1.11862	1.26103	1	1	1	1	793	91.021	7.18	High			0.061	1.89108	1
FALSE	High	Master Protein	J3KQN4	60S ribosomal protein L36a OS=Homo sapiens GN=RPL36A PE=1 SV=1	0.00665054	1.11317	5.6338	1	1	1	1	142	16.368	10.43	High			0.334	0	1
FALSE	High	Master Protein	A8K492	cDNA FLJ76789, highly similar to Homo sapiens methionine-tRNA synthetase (MARS), mRNA OS=Homo sapiens PE=2 SV=1	0.00665054	1.0955	2.44444	1	1	1	1	900	101.08	6.16	High		33000000	0.051	2.52089	1
FALSE	High	Master Protein	Q92743	Serine protease HTRA1 OS=Homo sapiens GN=HTRA1 PE=1 SV=1	0.00815464	1.07831	1.45833	1	1	1	1	480	51.255	7.83	High		59000000	0.105	2.06894	1
